# Supplementary material for: Needle in a haystack? A comparison of eDNA metabarcoding and targeted qPCR for detection of the great crested newt (Triturus cristatus)
Source: Ecol Evol. 2018 May 29;8(12):6330–41. doi: 10.1002/ece3.4013 (PMC6024127; doi:10.1002/ece3.4013)
Supplement: Supplementary file 2 [file ECE3-8-6330-s002.xlsx]

## Sheet: Sheet1
sample	qPCR_score	total	trimmed-total	trimmed-pe	trimmed-orphans	merged	cluster_thres	clusters_total	clusters_min_cov	cluster_above_thres	queries	Anguilla_anguilla	Rhamphochromis_esox	Clupea_harengus	Barbus_barbus	Carassius_carassius	Cyprinus_carpio	Phoxinus_phoxinus	Rutilus_rutilus	Squalius_cephalus	Barbatula_barbatula	Esox_lucius	Cottus_gobio	Gasterosteus_aculeatus	Pungitius_pungitius	Gymnocephalus_cernua	Oncorhynchus_mykiss	Bufo_bufo	Pelophylax_ridibundus	Rana_temporaria	Lissotriton_helveticus	Lissotriton_vulgaris	Triturus_cristatus	Anas_carolinensis	Haematopus_ostralegus	Buteo_buteo	Phasianus_colchicus	Fulica_atra	Gallinula_chloropus	Garrulus_glandarius	Carduelis_carduelis	Prunella_modularis	Sitta_europaea	Sturnus_vulgaris	Hippolais_polyglotta	Ardea_cinerea	Dendrocopos_major	Picus_viridis	Canis_lupus
B1	NA	188	126	106	20	106	0.97	12	5	2	46	0	37	0	0	0	0	0	0	0	0	0	0	0	0	0	0	0	0	0	0	0	0	0	0	0	0	0	0	0	0	0	0	0	0	0	0	0	0
B2	NA	184	92	54	38	52	0.97	18	5	5	38	0	0	0	0	0	0	0	0	0	0	0	0	0	0	0	0	0	0	0	0	9	5	0	0	0	0	0	0	0	0	0	0	0	0	0	0	0	0
B3	NA	152	87	64	23	64	0.97	11	5	6	43	0	10	0	0	0	0	0	0	0	0	0	0	5	0	0	0	0	0	0	0	8	0	0	0	0	0	0	0	0	0	0	0	0	0	0	0	0	0
B4	NA	110	46	32	14	28	0.97	4	5	1	24	0	24	0	0	0	0	0	0	0	0	0	0	0	0	0	0	0	0	0	0	0	0	0	0	0	0	0	0	0	0	0	0	0	0	0	0	0	0
Blank	NA	108	39	22	17	22	0.97	10	5	1	6	0	6	0	0	0	0	0	0	0	0	0	0	0	0	0	0	0	0	0	0	0	0	0	0	0	0	0	0	0	0	0	0	0	0	0	0	0	0
F100	1	109956	75761	70578	5183	70504	0.97	283	5	78	38458	2503	7	0	0	0	0	0	0	4164	0	0	0	0	0	0	0	0	0	0	0	2635	0	0	0	0	0	0	0	0	0	0	0	0	0	0	0	0	0
F101	1	157832	134839	127502	7337	123536	0.97	186	5	40	67136	0	1395	0	0	0	0	0	456	0	0	0	0	0	0	0	0	0	0	0	0	921	0	0	0	0	0	1284	0	0	0	0	0	0	0	0	0	0	0
F102	11	128466	103443	97852	5591	96072	0.97	360	5	153	51797	0	2856	0	0	0	0	0	0	3522	0	0	1748	0	0	0	0	0	0	0	0	0	0	0	0	0	0	0	6	0	0	0	0	0	0	0	0	0	0
F103	12	86942	71738	67750	3988	67598	0.97	273	5	85	35800	0	1747	0	0	0	0	0	0	0	0	0	0	0	0	0	0	0	0	0	0	9772	3131	0	0	0	0	0	0	0	0	0	365	0	0	0	0	0	3919
F104	2	98768	79368	75112	4256	74908	0.97	182	5	55	39694	274	0	0	0	0	0	0	0	0	0	605	0	0	0	0	0	0	0	32	0	6	0	0	0	0	0	0	6769	0	0	0	0	0	0	0	0	0	0
F105	2	93716	81031	76714	4317	75950	0.97	100	5	18	41195	0	12	0	0	0	0	0	506	0	0	0	0	0	0	0	0	0	0	0	0	0	0	0	0	0	0	0	0	0	0	0	0	0	0	0	0	0	0
F106	11	77422	64545	60912	3633	60880	0.97	180	5	79	32383	0	0	0	0	0	0	0	563	0	0	0	0	0	0	0	0	0	0	0	0	0	1057	0	0	0	0	8504	1001	0	0	0	0	0	0	0	0	0	5439
F107	12	70108	51487	48282	3205	48258	0.97	172	5	46	25869	1115	3306	0	0	0	0	0	993	0	0	0	0	7	0	0	0	0	0	0	0	808	1906	0	0	0	0	0	0	0	0	0	0	0	0	0	0	0	0
F108	2	88034	75802	70212	5590	70142	0.97	270	5	144	36264	0	0	0	0	0	0	0	0	0	0	0	0	2828	0	0	0	313	0	0	0	1418	256	0	0	0	0	3643	267	0	0	5	0	0	0	0	0	0	0
F109	8	152	70	54	16	54	0.97	13	5	4	24	0	5	0	0	0	0	0	0	0	0	0	0	0	0	0	0	7	0	0	0	0	0	0	0	0	0	0	0	0	0	0	0	0	0	0	0	0	0
F10	12	83670	67546	63350	4196	62468	0.97	258	5	89	33168	0	0	0	0	0	0	0	2010	303	0	98	0	115	0	0	0	0	0	1550	0	5004	9035	0	0	0	0	0	0	0	0	0	0	0	0	0	0	0	75
F110	8	94048	82153	77764	4389	77746	0.97	127	5	59	41397	0	31	0	0	0	0	0	0	0	0	0	0	0	0	0	0	0	0	0	0	2487	3059	0	0	0	0	2964	0	0	0	0	0	0	0	0	0	0	0
F111	8	110210	97136	91998	5138	90846	0.97	240	5	125	48207	0	0	0	0	0	0	455	0	0	0	0	0	0	0	0	0	0	0	26	0	784	0	0	0	0	0	0	0	0	0	0	0	0	0	0	0	0	10328
F112	12	109340	92494	85336	7158	85042	0.97	143	5	55	47851	0	11	0	0	0	0	0	0	0	0	0	0	0	0	0	0	0	0	0	0	0	5721	0	0	0	0	28246	2847	0	0	0	0	0	0	0	0	0	0
F113	2	107874	92687	87286	5401	85932	0.97	193	5	109	47088	321	0	0	0	0	0	0	588	0	0	0	362	0	0	0	0	0	0	0	0	386	0	0	0	0	0	0	3028	0	0	0	0	0	0	0	0	0	0
F114	12	112150	91029	81538	9491	81396	0.97	303	5	140	48399	0	498	0	0	0	0	0	1356	0	0	0	0	0	0	0	0	0	0	0	0	0	7647	0	0	0	0	42	6	0	0	0	0	0	0	0	0	0	0
F115	2	99516	88365	83592	4773	83592	0.97	49	5	17	44418	0	63	0	0	0	0	0	0	0	0	0	0	0	0	0	0	0	0	0	0	0	0	0	0	0	109	0	0	0	0	0	0	0	0	0	0	0	0
F116	11	71314	58349	54530	3819	53772	0.97	125	5	45	28370	0	3110	0	0	0	0	0	2118	0	0	0	0	0	0	0	0	0	0	0	0	6441	1874	0	0	0	0	0	0	0	0	0	0	0	0	0	0	0	0
F117	10	102956	88537	83442	5095	83438	0.97	213	5	113	44850	0	12	0	0	0	0	0	0	0	0	0	0	0	0	0	0	17	0	0	0	364	286	0	0	0	0	0	0	0	0	0	0	0	0	0	0	0	0
F118	11	141548	124137	117036	7101	116774	0.97	189	5	46	61872	0	0	0	0	0	0	0	0	0	0	0	0	0	0	0	0	0	0	590	0	49273	80	0	0	0	0	0	4335	0	0	0	0	0	0	0	0	0	0
F119	4	126512	109753	102252	7501	101648	0.97	188	5	72	56198	0	16	0	0	0	0	0	0	100	0	0	0	0	0	0	0	0	0	0	0	5866	0	0	0	0	6940	0	0	0	0	0	0	0	0	0	0	0	0
F11	3	87122	58474	54884	3590	54814	0.97	423	5	87	29086	0	578	0	0	0	0	0	0	322	0	0	0	485	0	0	0	0	0	0	0	3671	0	0	0	0	0	2883	537	0	0	0	0	0	0	0	0	0	0
F120	12	78750	67568	63120	4448	63056	0.97	204	5	91	34271	0	0	0	0	0	0	0	0	0	0	0	0	0	0	0	0	0	0	0	0	7361	8514	0	0	0	0	0	8874	0	0	0	0	0	0	0	0	0	0
F121	3	105320	91537	85582	5955	85558	0.97	134	5	69	47035	0	11	0	0	0	0	0	0	0	0	0	0	6	0	0	0	0	0	0	0	720	8	0	0	0	0	0	0	0	0	0	0	0	0	0	0	0	0
F122	6	115702	83631	78140	5491	77826	0.97	409	5	30	41987	0	0	0	0	0	26	0	0	0	0	0	0	0	0	0	0	51	0	0	0	5070	8965	0	0	0	0	0	0	0	0	0	0	0	0	0	0	0	0
F123	4	102130	89852	84752	5100	82460	0.97	186	5	100	45767	0	9	0	0	0	0	0	0	0	0	0	0	5	0	0	0	9	0	0	0	0	471	0	0	0	0	0	1124	0	0	0	0	0	0	0	0	0	0
F124	12	120276	102653	96720	5933	96626	0.97	358	5	151	51631	0	11	0	0	0	0	0	0	0	0	0	0	0	0	0	0	5	0	0	0	14988	2904	0	0	0	0	0	4768	0	0	0	0	0	0	0	0	0	0
F125	1	214	93	64	29	62	0.97	17	5	2	24	0	7	0	0	0	0	0	0	0	0	0	0	0	0	0	0	0	0	0	0	0	0	0	0	0	0	0	0	0	0	0	0	0	0	0	0	0	0
F126	10	119866	105748	100088	5660	99210	0.97	140	5	40	53523	0	9	0	0	0	0	0	0	0	0	0	0	0	0	0	0	0	0	0	0	397	761	0	0	0	0	0	369	0	0	0	0	0	0	0	0	0	0
F127	2	124810	101383	94534	6849	84958	0.97	302	5	112	51734	0	0	0	0	0	0	0	36	0	0	0	0	0	0	0	0	0	0	0	0	0	0	0	0	0	0	0	0	0	0	0	0	0	0	0	0	0	0
F128	12	290	148	100	48	98	0.97	19	5	6	61	0	13	0	0	0	0	0	0	0	0	0	0	10	0	0	0	0	0	0	0	0	0	0	0	0	0	0	0	0	0	0	0	0	0	0	0	0	0
F129	3	165590	146951	139104	7847	134520	0.97	152	5	54	74512	0	403	0	0	0	0	0	0	0	0	0	0	6	0	0	0	0	0	1796	0	7312	1303	0	0	0	0	0	0	0	0	0	0	0	0	0	0	0	0
F12	4	181830	145731	134404	11327	134216	0.97	385	5	158	73757	0	7	0	0	0	0	0	0	0	0	0	0	0	0	0	0	0	0	0	0	9616	442	0	0	0	0	18058	0	0	0	0	0	0	0	0	0	0	0
F130	2	119564	104072	98258	5814	97292	0.97	222	5	114	52057	0	7	0	0	0	0	0	0	0	0	0	0	0	0	0	0	5	0	0	0	1958	0	0	0	0	5444	0	0	0	0	0	0	0	0	0	0	0	0
F131	12	22920	624	68	556	64	0.97	263	5	5	44	0	14	0	0	0	0	0	0	0	0	0	0	0	0	0	0	0	0	7	0	0	0	0	0	0	0	0	0	0	0	0	0	0	0	0	0	0	0
F132	12	96466	82812	77618	5194	77616	0.97	40	5	6	41409	0	41342	0	0	0	0	0	0	0	0	0	0	0	0	0	0	0	0	0	0	0	0	0	0	0	0	0	0	0	0	0	0	0	0	0	0	0	0
F133	3	109048	93912	87698	6214	87694	0.97	47	5	10	47662	0	47537	0	0	0	0	0	6	0	0	0	0	0	0	0	0	0	0	0	0	0	0	0	0	0	0	0	0	0	0	0	0	0	0	0	0	0	0
F134	1	10492	309	48	261	44	0.97	129	5	3	20	0	0	0	0	0	0	0	0	0	0	0	0	0	0	0	0	0	0	5	0	0	0	0	0	0	0	0	0	0	0	0	0	0	0	0	0	0	0
F135	1	133660	115964	108824	7140	108820	0.97	184	5	132	58728	0	58473	0	0	0	0	0	0	22	0	0	0	8	0	0	0	0	0	5	0	0	6	0	0	0	0	0	0	0	0	0	0	0	0	0	0	0	0
F136	11	57778	2031	652	1379	614	0.97	625	5	7	342	0	0	0	0	0	0	0	0	0	0	0	0	0	0	0	0	0	0	0	0	6	0	0	0	0	0	0	0	0	0	0	0	0	0	0	0	0	0
F137	12	140538	120858	113054	7804	113040	0.97	68	5	16	61151	0	61024	0	0	0	0	0	9	15	0	0	0	8	0	0	0	9	0	0	0	0	0	0	0	0	0	0	0	0	0	0	0	0	0	0	0	0	0
F138	5	121646	104886	99180	5706	99040	0.97	209	5	62	52202	0	20	0	0	0	0	0	0	0	0	0	0	0	0	0	0	9	0	0	0	13649	3427	0	0	0	0	0	3164	0	0	0	0	0	0	0	0	0	0
F139	1	119100	95812	90190	5622	90132	0.97	248	5	43	46239	0	6	0	0	0	0	0	0	0	0	0	0	9	0	0	0	0	0	0	0	9045	5	0	0	0	0	0	0	0	0	0	0	0	0	0	0	0	0
F13	1	1484442	1218307	1134240	84067	1113538	0.97	1949	5	952	607189	0	0	0	0	0	0	0	0	0	0	0	0	0	0	0	0	0	0	321984	0	8263	0	0	0	0	0	0	0	0	0	0	0	0	0	0	0	0	0
F140	2	284	146	88	58	88	0.97	15	5	5	72	0	27	0	0	0	0	0	0	0	0	0	0	7	0	0	0	0	0	0	0	0	0	0	0	0	0	6	0	0	0	0	0	0	0	0	0	0	0
F141	1	338	146	86	60	84	0.97	25	5	6	63	0	0	0	0	0	0	0	0	0	0	0	0	0	0	0	0	7	0	13	0	9	0	0	0	0	0	0	0	0	0	0	0	0	0	0	0	0	0
F142	12	534	289	186	103	186	0.97	27	5	11	158	0	24	0	0	0	0	0	12	0	0	0	0	18	0	0	0	0	0	8	0	8	6	0	0	0	0	0	8	0	0	0	0	0	0	0	0	0	0
F143	7	113448	98877	93310	5567	92502	0.97	133	5	48	49302	67	0	0	0	0	0	0	0	0	0	0	0	8	0	0	0	0	0	0	0	8671	0	0	0	0	0	6	33	0	0	0	0	0	0	0	0	0	0
F144	3	114622	100227	94790	5437	94764	0.97	125	5	48	50101	0	21	0	0	0	0	0	0	0	0	0	0	0	0	0	0	14	0	0	0	0	0	0	0	0	0	0	10	0	0	0	0	0	0	0	0	0	0
F145	12	143188	124579	117304	7275	115828	0.97	289	5	136	62881	215	896	0	0	0	0	0	485	0	0	0	0	0	0	0	0	5	0	0	0	2014	5739	0	0	0	0	490	3885	0	0	0	0	0	0	0	0	0	0
F146	1	111600	93738	88444	5294	88402	0.97	110	5	30	46760	0	1647	0	0	0	0	0	1770	0	0	0	0	0	0	0	0	0	0	0	0	12426	0	0	0	0	0	0	0	0	0	0	0	0	0	0	0	0	0
F147	12	126958	111563	105398	6165	104340	0.97	103	5	32	56488	0	17	0	0	0	0	0	0	0	256	0	0	7	0	0	0	0	0	0	0	370	3191	0	0	0	0	0	0	0	0	0	0	0	0	0	0	0	0
F148	9	120708	83819	77962	5857	77784	0.97	341	5	78	42051	0	1728	0	0	0	0	1280	1286	1190	0	825	0	0	0	0	0	0	0	6	0	21366	0	0	0	0	0	0	0	0	0	0	0	0	0	0	0	0	0
F149	12	140750	121619	114230	7389	114028	0.97	357	5	153	61509	0	83	0	0	0	0	0	1293	320	0	0	0	10	0	0	0	0	0	0	0	7383	45363	0	0	0	0	0	7	0	0	0	0	0	0	0	0	0	0
F14	12	129896	107492	100644	6848	99946	0.97	227	5	52	54183	0	7	0	0	0	0	0	0	0	0	0	0	0	0	0	0	0	0	9304	0	0	8461	0	0	0	0	0	0	0	0	0	0	0	0	0	0	0	0
F150	1	151604	128644	120956	7688	120700	0.97	245	5	63	64988	0	707	0	0	0	0	0	146	0	0	1062	0	0	0	0	0	31	0	766	0	2026	0	0	0	0	0	5619	477	0	0	0	0	0	0	0	0	0	0
F151	2	119202	95692	89948	5744	89760	0.97	331	5	152	48243	0	3645	0	0	0	0	0	1295	3284	0	0	0	0	0	0	0	13	0	1749	0	3521	0	0	0	0	0	0	5	0	0	0	0	0	0	0	0	0	0
F152	5	103796	86502	81082	5420	80962	0.97	349	5	144	43329	32	16	0	0	0	0	391	0	60	0	0	0	0	0	0	0	5	0	29936	0	4856	814	0	0	0	0	0	0	0	0	0	0	0	0	0	0	0	0
F153	12	220	77	46	31	46	0.97	20	5	1	17	0	0	0	0	0	0	0	0	0	0	0	0	0	0	0	0	0	0	0	0	0	0	0	0	0	0	0	0	0	0	0	0	0	0	0	0	0	0
F154	1	95454	79186	74476	4710	73434	0.97	247	5	94	39901	0	6813	0	0	0	0	0	2496	0	0	0	0	0	0	0	0	0	0	0	0	2994	0	0	0	0	0	0	0	0	0	0	0	0	0	0	0	0	0
F155	2	110696	61859	57444	4415	48528	0.97	279	5	19	30655	0	1537	0	0	0	0	0	0	0	0	4530	0	0	0	0	0	0	0	0	0	2468	0	0	0	0	0	0	0	0	0	0	0	0	0	0	0	0	0
F156	8	111142	88703	83858	4845	83846	0.97	255	5	127	44910	0	21	0	0	0	0	0	3235	0	0	0	3013	9	0	0	0	0	0	0	0	0	0	0	0	0	0	2906	0	0	0	0	0	0	0	0	0	0	0
F157	12	119614	101085	94618	6467	94408	0.97	313	5	141	50174	0	878	0	0	0	0	0	113	453	0	0	448	0	0	0	0	0	0	0	0	2005	20852	0	0	0	0	0	404	0	0	0	0	0	0	0	0	0	0
F158	3	101232	88011	80748	7263	79104	0.97	215	5	94	41269	0	64	0	0	0	0	0	178	0	0	0	43	0	0	0	0	10	0	0	0	511	72	0	0	0	0	0	229	0	0	0	0	0	0	0	0	17	0
F159	1	119618	78361	73558	4803	73482	0.97	324	5	53	38539	0	36	0	0	0	0	0	0	0	0	0	0	0	0	0	0	11	0	5	0	18972	0	0	0	0	0	0	0	0	0	0	0	0	0	0	0	0	0
F15	12	103574	84925	79790	5135	79678	0.97	239	5	43	42761	0	0	0	0	0	0	0	0	0	0	0	0	0	0	0	0	0	0	0	0	0	35611	0	0	0	0	0	0	0	0	0	0	0	0	0	0	0	0
F160	11	134394	114817	108672	6145	105490	0.97	295	5	85	56048	0	1814	0	0	0	0	593	587	0	0	0	0	6	0	0	0	0	0	0	0	8	3284	0	0	0	0	0	0	0	0	0	0	0	0	0	0	0	0
F161	9	109958	92643	87792	4851	87550	0.97	269	5	92	45971	0	1109	0	0	0	0	0	1134	0	0	53	0	5	0	0	0	6	0	288	0	17723	2272	0	0	0	0	12074	0	0	0	0	0	0	0	0	0	0	0
F162	8	179670	152449	143400	9049	143302	0.97	420	5	146	76661	0	220	0	0	0	0	0	0	211	0	0	0	0	0	0	0	0	0	40758	0	6757	1450	0	0	0	0	0	0	0	0	0	0	0	0	0	0	0	0
F163	12	8398	5783	5390	393	5386	0.97	40	5	14	2894	0	28	0	0	0	0	0	0	0	0	0	0	17	0	0	0	58	0	14	0	1418	817	0	0	0	0	0	0	0	0	0	0	0	0	0	0	0	0
F164	12	106094	90383	84846	5537	84736	0.97	306	5	63	44093	102	11	0	0	0	0	0	0	0	94	0	0	8	0	0	0	0	0	318	0	6019	21796	0	0	0	0	11423	1546	0	0	0	0	0	0	0	0	0	0
F165	9	113320	97330	91522	5808	91484	0.97	202	5	100	47579	0	17	0	0	0	0	0	0	0	0	0	0	0	0	0	0	12	0	51	0	2213	780	0	0	0	0	0	1621	7129	0	0	0	0	0	0	0	0	0
F166	12	296	174	122	52	122	0.97	22	5	5	77	0	21	0	0	0	0	0	0	0	0	0	0	0	0	0	0	15	0	0	0	10	0	0	0	0	0	0	0	0	0	0	0	0	0	0	0	0	0
F167	6	133506	105261	99458	5803	97496	0.97	221	5	39	52004	0	5768	0	0	0	0	0	4416	3447	0	0	0	8	0	0	0	0	0	0	0	1535	9	0	0	0	0	6298	0	0	0	0	0	0	0	0	0	0	0
F168	2	97098	73812	67846	5966	64420	0.97	260	5	53	34939	0	789	0	0	0	0	0	0	0	0	0	0	0	0	0	0	0	0	10335	0	914	0	0	0	0	0	5	0	0	0	0	0	0	0	0	0	0	0
F169	5	118602	95459	89674	5785	87608	0.97	350	5	93	47812	0	1312	0	0	0	0	0	0	0	0	0	0	0	0	0	0	0	0	0	0	4427	12149	0	0	0	0	0	0	0	0	0	0	0	0	0	0	0	0
F16	1	132518	103614	96634	6980	95974	0.97	560	5	248	52444	0	6	0	0	0	0	0	0	0	0	0	0	0	0	0	0	5781	0	8	0	8196	14	0	0	0	0	6663	0	0	0	0	0	0	0	0	0	0	0
F170	12	136394	108329	102548	5781	102240	0.97	329	5	106	54020	0	1584	0	0	0	0	0	0	0	0	0	0	15	0	0	0	0	0	0	0	6709	4355	0	0	0	0	7944	9	0	0	0	0	0	0	0	0	0	0
F171	7	124932	77502	72612	4890	72562	0.97	491	5	135	38306	0	2156	0	0	0	0	0	4577	0	0	0	0	9	0	0	0	0	0	0	0	4587	8	0	0	0	0	0	0	0	0	0	0	0	0	0	0	0	0
F172	1	74410	39081	36334	2747	36292	0.97	256	5	54	18348	0	20	0	0	0	0	0	7133	0	0	0	0	0	0	0	0	13	0	0	0	0	0	0	0	0	0	0	0	0	0	0	0	0	0	0	0	0	5020
F173	0	136082	117425	110652	6773	110608	0.97	215	5	64	59065	0	19	0	0	27	12915	0	0	524	0	0	0	0	0	0	0	5	0	0	0	487	0	0	0	0	0	0	0	0	0	0	0	0	0	0	0	0	0
F174	0	127334	108599	102634	5965	101384	0.97	181	5	19	54218	0	0	0	0	0	0	0	0	0	0	0	0	0	0	0	0	0	0	0	0	6	0	0	0	0	0	0	0	0	0	0	0	0	0	0	0	0	0
F175	0	77694	57165	53274	3891	52766	0.97	227	5	21	26823	0	9	0	0	0	0	0	0	0	0	0	0	0	0	0	0	11	0	0	0	9	0	0	0	0	0	0	0	0	0	0	0	0	0	0	0	0	4663
F176	0	484	305	268	37	266	0.97	18	5	7	145	0	0	0	0	0	0	0	0	0	0	0	0	0	0	0	0	0	0	6	0	6	0	0	0	0	0	0	0	0	0	0	0	0	0	0	0	0	0
F177	0	354	195	142	53	140	0.97	26	5	8	89	0	9	0	0	0	0	0	6	0	0	0	0	5	0	0	0	0	0	0	0	0	8	0	0	0	0	0	0	0	0	0	0	0	0	0	0	0	0
F178	0	104796	82468	77390	5078	76936	0.97	318	5	95	41368	0	0	0	0	0	0	0	0	0	0	0	0	12	0	0	0	0	0	0	0	0	0	0	0	0	0	0	0	0	0	0	0	0	0	0	0	0	0
F179	0	114162	100531	95058	5473	95024	0.97	201	5	124	50898	0	15	0	0	0	0	0	0	0	0	0	0	0	0	0	0	15	0	0	0	1274	0	0	0	0	0	0	0	0	0	0	0	0	0	0	0	0	0
F17	1	228564	196727	184758	11969	184440	0.97	257	5	112	97683	0	0	0	0	0	0	0	0	0	0	0	0	8456	50	0	0	409	0	881	0	1269	0	0	0	0	338	0	1506	0	0	0	0	0	0	0	0	0	0
F180	0	66700	45172	36474	8698	36470	0.97	60	5	11	24432	0	0	0	0	0	0	0	0	0	0	0	0	0	0	0	0	0	0	0	0	0	0	0	0	0	0	0	0	0	0	0	0	0	0	0	0	0	2233
F181	0	110828	96481	90916	5565	90754	0.97	124	5	34	47640	0	0	0	0	0	0	0	0	0	0	0	0	0	0	0	0	0	0	877	0	0	0	0	0	0	0	0	0	539	0	0	0	0	0	0	2334	0	460
F182	0	150	70	44	26	42	0.97	14	5	4	31	0	6	0	0	0	0	0	0	0	0	0	0	0	0	0	0	5	0	0	0	0	0	0	0	0	0	0	0	0	0	0	0	0	0	0	0	0	0
F183	0	114208	98009	91784	6225	91256	0.97	236	5	125	49422	0	0	0	0	0	0	0	0	0	0	0	0	0	0	0	0	47	0	0	0	0	0	5	0	0	0	0	1922	0	0	0	0	0	0	0	0	0	0
F184	0	1190448	1049697	992980	56717	977780	0.97	1295	5	689	532391	0	12	0	0	0	0	0	0	0	0	0	0	139308	31	0	0	0	0	0	0	0	5	0	0	0	0	0	27236	0	0	0	0	0	0	0	0	0	0
F185	0	214	112	84	28	84	0.97	23	5	2	29	0	0	0	0	0	0	0	0	0	0	0	0	0	0	0	0	0	0	0	0	0	0	0	0	0	0	0	0	0	0	0	0	0	0	0	0	0	0
F186	0	116298	98772	92540	6232	92364	0.97	317	5	98	50106	0	5	0	0	0	0	0	0	0	0	0	0	0	0	0	0	37784	0	0	0	4105	0	0	0	0	0	0	2298	0	0	0	0	0	0	0	0	0	0
F187	0	174966	153887	145572	8315	144376	0.97	216	5	71	77420	0	9	0	0	0	0	0	0	0	0	0	0	0	0	0	0	0	0	0	0	0	0	0	0	0	0	0	246	0	0	0	0	0	0	0	0	0	0
F188	0	125126	95172	89402	5770	88478	0.97	373	5	31	47665	0	0	0	0	0	0	0	0	0	0	0	0	0	0	0	0	0	0	0	0	0	0	0	0	0	0	0	0	0	0	0	0	0	0	0	0	0	0
F189	0	115362	96753	90928	5825	77850	0.97	359	5	139	48859	0	10	0	0	0	6052	0	0	0	0	0	0	0	0	0	0	1598	0	0	0	6058	0	0	0	0	0	18899	0	0	0	0	0	0	0	0	0	0	0
F18	1	89052	75799	70746	5053	70676	0.97	92	5	22	38059	0	12	0	0	0	0	0	37	0	0	0	0	0	0	0	0	3104	0	0	0	0	269	0	0	4664	564	0	0	0	0	0	0	0	0	0	0	0	0
F190	0	137764	120288	113172	7116	113160	0.97	137	5	42	60861	0	0	0	0	0	0	0	0	0	0	0	0	0	0	0	0	0	0	0	0	0	0	0	0	0	0	0	6	0	0	0	0	0	0	0	0	0	5183
F191	0	204	114	80	34	76	0.97	20	5	5	44	0	9	0	0	0	0	0	0	0	0	0	0	0	0	0	0	0	0	0	0	0	7	0	0	0	0	0	0	0	0	0	0	0	0	0	0	0	0
F192	0	158398	140030	132624	7406	132608	0.97	150	5	54	70752	0	0	0	0	0	256	0	0	7289	0	0	0	22	0	0	0	2246	0	0	0	486	0	0	0	0	0	0	3548	0	0	0	0	0	0	0	0	0	205
F193	0	151192	130320	122670	7650	121172	0.97	405	5	145	65723	0	25	0	0	0	0	0	0	0	0	0	0	0	0	0	0	35265	0	1723	0	3154	0	0	0	0	0	0	4200	0	0	0	0	0	0	0	0	0	475
F194	0	146988	123277	115476	7801	115350	0.97	273	5	90	62604	0	0	0	0	0	0	0	0	0	0	0	0	0	0	0	0	56278	0	863	0	0	0	0	0	0	0	0	635	0	0	0	0	0	0	0	0	0	0
F195	0	127330	107964	102084	5880	100228	0.97	367	5	144	53526	0	0	0	0	0	0	0	0	0	0	0	0	5	0	0	0	0	0	0	0	0	0	0	0	0	1933	0	1503	0	0	0	0	0	0	0	0	0	0
F196	0	96878	80012	75380	4632	74794	0.97	284	5	81	40171	0	6	0	0	0	0	0	0	0	0	0	0	0	0	0	0	0	0	592	0	0	0	0	0	0	5048	0	0	0	0	0	0	0	0	0	0	0	0
F197	0	122	47	26	21	22	0.97	16	5	1	7	0	0	0	0	0	0	0	0	0	0	0	0	0	0	0	0	0	0	0	0	0	0	0	0	0	0	0	0	0	0	0	0	0	0	0	0	0	0
F198	0	146344	127484	120316	7168	119206	0.97	226	5	68	64200	0	16	0	0	0	0	0	5	0	0	0	0	12	0	0	0	0	0	0	0	893	5	0	0	0	0	0	3084	0	0	0	0	0	0	0	0	0	0
F199	0	116130	89499	84252	5247	73246	0.97	397	5	86	44636	0	31	0	0	0	0	0	0	0	0	0	0	0	0	0	0	2040	0	0	0	0	0	0	0	0	0	0	0	0	0	0	0	0	0	0	0	0	7863
F19	5	171874	150469	142298	8171	142088	0.97	193	5	64	76193	0	6	0	0	0	0	0	0	0	0	0	0	0	0	0	0	0	0	0	0	5682	0	0	0	0	0	2144	0	0	0	0	0	0	0	0	0	0	0
F1	1	150670	121885	114332	7553	114300	0.97	252	5	97	61764	0	0	0	0	0	0	0	0	0	0	0	0	0	0	0	0	0	0	10809	0	0	0	0	0	0	13146	0	7798	0	0	0	0	0	0	0	0	0	0
F200	0	53988	39271	36856	2415	36832	0.97	187	5	28	19543	0	0	0	0	0	0	0	0	0	0	0	0	16015	0	0	0	0	0	0	0	0	0	0	0	0	0	0	0	0	0	0	0	0	0	0	0	0	0
F201	0	128298	106011	99088	6923	98726	0.97	386	5	130	53496	0	0	0	0	0	0	0	507	0	0	0	0	0	0	0	0	41677	0	2452	0	0	0	0	0	0	0	0	1092	0	0	0	0	0	0	0	0	0	0
F202	0	99334	80492	75574	4918	74268	0.97	149	5	26	39495	0	0	0	0	0	0	0	0	0	0	0	0	33001	0	0	0	0	0	0	0	0	0	0	0	0	0	0	0	0	0	0	0	0	0	0	0	0	0
F203	0	138724	119701	112736	6965	111724	0.97	248	5	77	60841	0	7	0	0	0	0	0	0	0	0	0	0	45240	0	0	0	0	0	0	0	0	0	0	0	0	0	0	0	0	0	0	0	0	0	0	0	0	0
F204	0	94288	67829	62938	4891	62274	0.97	232	5	45	31794	0	4209	0	0	0	0	0	0	0	0	0	0	0	0	0	0	0	0	5292	0	11111	0	0	0	0	0	0	0	0	0	0	0	0	0	0	0	0	0
F205	0	156206	136789	129054	7735	128082	0.97	297	5	143	69071	0	0	0	0	0	0	0	9	0	0	0	0	0	0	0	0	0	0	0	0	0	0	0	0	0	0	0	185	0	0	0	0	0	0	0	0	0	1173
F206	0	110272	97104	91972	5132	91962	0.97	235	5	112	48927	0	0	0	0	0	0	0	330	0	0	0	0	0	0	0	0	0	0	0	0	1044	0	0	0	0	2062	0	965	0	842	0	0	0	0	0	0	0	0
F207	0	144930	126414	119438	6976	119426	0.97	353	5	126	63671	52	10	0	0	0	580	0	0	0	0	0	0	14529	48	0	0	14304	0	0	0	0	0	0	0	0	0	0	274	0	0	0	0	0	0	0	0	0	0
F208	0	110152	96110	90746	5364	90678	0.97	139	5	57	48341	0	13	0	0	0	7059	0	5667	0	0	0	0	0	0	0	0	18	0	0	0	6	0	0	0	0	0	0	0	0	0	0	0	0	0	0	0	0	0
F209	0	121738	106475	100734	5741	99940	0.97	148	5	32	53248	0	393	0	0	0	0	0	0	0	0	0	0	5	0	0	0	0	0	0	0	995	0	0	0	0	1320	0	0	0	0	0	0	0	0	0	0	0	0
F20	12	368	158	106	52	106	0.97	20	5	2	63	0	0	0	0	0	0	0	0	0	0	0	0	0	0	0	0	0	0	38	0	0	0	0	0	0	0	0	0	0	0	0	0	0	0	0	0	0	0
F210	0	194118	170342	161166	9176	160968	0.97	242	5	93	86097	0	8	0	0	0	0	0	0	0	0	0	0	6	0	0	0	0	0	0	0	0	0	0	0	0	0	0	781	0	0	0	0	0	0	0	0	0	0
F211	0	112050	92664	86080	6584	86038	0.97	274	5	77	47416	0	0	0	0	0	0	0	0	0	0	0	0	0	0	0	0	40217	0	469	0	189	0	0	0	0	0	130	349	0	0	0	0	0	0	0	0	0	0
F212	0	367902	316808	299134	17674	298938	0.97	626	5	290	159812	0	11	0	0	0	0	0	0	0	0	0	0	0	0	0	0	7126	0	0	0	3427	10	0	0	0	5353	0	15363	0	0	0	0	0	0	0	0	0	0
F213	0	100304	77178	72046	5132	71536	0.97	393	5	73	38809	0	0	0	0	0	0	0	0	0	0	0	937	0	0	0	0	27527	0	3049	0	0	0	0	0	6	0	5	902	0	0	0	0	0	0	0	0	0	7
F214	0	83026	71735	67288	4447	67252	0.97	167	5	85	36129	0	12	0	0	0	0	0	0	0	0	0	0	5	0	0	0	8	0	0	0	632	0	0	0	0	0	0	356	0	0	0	0	0	0	0	0	0	0
F215	0	100520	82150	77078	5072	77040	0.97	334	5	110	40744	0	7	0	0	0	0	0	0	0	0	0	0	7492	0	0	0	0	0	17916	0	1819	0	0	0	0	0	0	0	0	0	0	0	0	0	0	0	0	2085
F216	0	119136	101234	95472	5762	95204	0.97	223	5	80	50231	0	5	0	0	0	0	0	0	0	0	0	0	22935	9	0	0	0	0	0	0	0	0	0	0	0	0	0	0	0	0	0	0	0	0	0	0	0	0
F217	0	90	47	34	13	34	0.97	10	5	2	16	0	11	0	0	0	0	0	0	0	0	0	0	0	0	0	0	0	0	0	0	0	0	0	0	0	0	0	0	0	0	0	0	0	0	0	0	0	0
F218	0	115290	98209	92518	5691	91100	0.97	347	5	160	49295	0	0	0	0	0	0	0	0	0	0	0	0	0	0	0	0	0	0	0	0	0	0	0	0	0	0	0	0	0	0	0	0	0	0	0	0	0	0
F219	0	109098	92592	87412	5180	86618	0.97	440	5	239	46740	0	12	0	0	0	0	0	0	0	0	0	0	0	0	0	0	0	0	15897	0	0	0	0	0	0	0	0	6926	0	0	0	0	0	0	0	0	0	1238
F21	3	159270	132914	124824	8090	124286	0.97	243	5	52	67454	0	16	0	0	0	0	0	0	0	0	0	0	1511	0	0	0	0	0	0	0	1385	0	0	0	0	0	0	0	0	0	0	0	0	0	0	0	0	0
F220	0	578	434	390	44	390	0.97	17	5	3	206	0	196	0	0	0	0	0	0	0	0	0	0	0	0	0	0	0	0	0	0	0	0	0	0	0	0	0	0	0	0	0	0	0	0	0	0	0	0
F221	0	64328	36423	34044	2379	33036	0.97	294	5	107	18000	0	5	0	0	0	0	0	0	0	0	0	0	0	0	0	0	0	0	0	0	0	0	0	0	0	0	0	3803	0	0	0	0	0	0	0	0	0	0
F222	0	121628	105458	99068	6390	98826	0.97	290	5	175	53860	0	6	0	0	0	0	0	0	0	0	0	0	0	0	0	0	0	0	0	0	0	0	0	0	0	96	0	536	0	0	0	0	0	8	0	0	0	0
F223	0	160	76	56	20	52	0.97	14	5	2	27	0	0	0	0	0	0	0	0	0	0	0	0	0	0	0	0	0	0	0	0	0	11	0	0	0	0	0	0	0	0	0	0	0	0	0	0	0	0
F224	0	143732	120337	113632	6705	113516	0.97	302	5	124	60939	0	10	0	0	0	0	0	0	0	0	0	0	0	0	0	0	0	0	0	0	600	0	0	0	0	0	0	0	0	0	0	0	0	0	0	0	0	0
F225	0	123642	103174	96380	6794	95780	0.97	431	5	162	51796	0	0	0	0	0	0	0	0	0	0	0	0	0	0	0	0	19568	0	24668	0	215	0	0	0	0	0	0	201	0	0	0	0	0	0	0	0	0	681
F226	0	180834	156266	147046	9220	146796	0.97	386	5	84	78771	0	8	0	0	0	0	0	0	0	0	0	0	14	0	0	0	118	0	36303	0	37098	5	0	0	0	0	0	0	0	0	0	0	0	0	0	0	0	0
F227	0	121950	105703	99552	6151	99514	0.97	282	5	154	52840	0	10	0	0	0	0	0	0	0	0	0	0	13736	15038	0	0	14403	0	108	0	403	0	0	0	0	0	0	0	0	0	0	0	0	0	0	0	0	0
F228	0	37042	18670	17162	1508	17142	0.97	110	5	9	9034	0	6101	0	0	0	0	0	2770	0	0	0	0	0	0	0	0	0	0	0	0	0	0	0	0	0	0	0	0	0	0	0	0	0	0	0	0	0	0
F229	0	217492	193653	183644	10009	183446	0.97	323	5	192	98075	0	18	0	0	0	0	0	0	0	0	0	0	0	0	0	0	9	0	0	0	861	0	0	0	0	0	0	0	0	0	0	0	0	0	0	0	0	0
F22	12	108746	94635	89276	5359	89146	0.97	135	5	36	47612	0	0	0	0	0	0	0	0	0	0	0	0	0	0	0	0	0	0	0	0	4055	7747	0	0	0	0	0	6799	0	0	0	0	0	0	0	0	0	0
F230	0	156420	122704	116094	6610	115996	0.97	380	5	56	61251	0	6	0	0	0	0	0	5	0	0	0	0	0	0	0	0	0	0	0	0	6	0	0	0	0	0	0	0	0	0	0	0	0	0	0	0	0	0
F231	0	188546	158446	148258	10188	147618	0.97	586	5	194	80685	0	16	0	0	0	0	0	0	0	0	0	0	7	0	0	0	51294	0	5	0	19697	0	0	0	0	0	0	549	0	0	0	0	0	0	0	0	0	0
F232	0	122918	104503	97826	6677	97648	0.97	171	5	73	53009	0	0	0	0	0	0	0	0	0	0	0	0	0	0	0	0	0	0	0	0	7	6	0	0	0	0	0	0	0	0	0	0	0	0	0	0	0	0
F233	0	207572	181573	171716	9857	171696	0.97	377	5	171	91669	0	25	0	0	0	0	0	59330	0	0	2024	0	17	0	0	0	744	0	0	0	7	9	0	0	0	0	156	496	0	0	0	0	0	0	0	0	0	103
F234	0	197858	167136	157884	9252	157686	0.97	306	5	73	84395	8	0	0	0	0	0	0	0	15	0	0	0	73381	0	0	0	0	0	540	0	17	0	0	0	0	0	0	0	0	0	0	0	0	0	0	0	0	0
F235	0	176380	149847	140308	9539	139902	0.97	579	5	196	76079	0	9	0	0	0	0	0	8	0	0	0	0	0	0	0	0	47385	0	6512	0	799	0	0	0	0	0	0	707	0	0	0	0	0	0	0	0	0	0
F236	0	3696	490	382	108	376	0.97	47	5	9	193	0	8	0	0	0	0	0	0	0	0	0	0	0	0	0	0	0	0	0	0	5	0	0	0	0	0	0	0	0	0	0	0	0	0	0	0	0	0
F237	0	103312	69472	64824	4648	64728	0.97	429	5	58	33407	0	0	0	0	0	0	0	0	0	0	0	0	7	0	0	0	0	0	0	0	1656	0	0	0	0	5076	0	0	0	0	0	0	0	0	0	0	0	0
F238	0	352	261	240	21	204	0.97	18	5	8	122	0	5	0	0	0	17	0	0	0	0	0	0	0	0	0	0	6	0	0	0	0	0	0	0	0	0	47	0	0	0	0	0	0	0	0	0	0	0
F239	0	102548	88673	83336	5337	83084	0.97	192	5	89	44758	0	0	0	0	0	20975	0	0	0	0	0	0	0	0	0	0	0	0	0	0	0	0	0	0	0	0	0	0	0	0	0	0	0	0	0	0	0	0
F23	1	110806	94228	88370	5858	84684	0.97	218	5	73	47782	0	9	0	0	0	0	0	0	0	0	0	0	0	0	0	0	0	0	0	0	0	0	0	0	0	0	0	0	0	0	0	0	0	0	0	0	0	0
F240	0	88274	74105	70044	4061	69630	0.97	286	5	77	36908	0	10	0	0	0	0	0	0	0	0	0	0	12	0	0	0	0	0	0	0	469	6	0	0	0	0	0	0	0	0	0	0	0	0	0	0	0	1610
F241	0	112514	96457	90934	5523	90752	0.97	290	5	119	48138	6	15	0	0	0	0	0	5	24	0	0	0	5	0	0	0	10	0	0	0	6	11	0	0	0	0	0	10271	0	0	0	0	0	0	0	0	0	0
F242	0	93974	72303	68166	4137	67784	0.97	394	5	72	35828	0	0	0	0	0	0	0	0	0	0	2543	0	1034	0	0	0	4480	0	5	0	11	0	0	0	0	0	0	11	0	0	0	0	0	0	0	0	0	0
F243	4	90290	81007	77312	3695	73548	0.97	188	5	93	40360	0	23583	0	0	0	0	0	0	0	0	0	0	0	0	0	0	0	0	1892	0	1196	0	0	0	0	0	1561	0	0	0	0	0	0	0	0	0	0	0
F244	12	43574	35540	33876	1664	33836	0.97	190	5	66	17738	0	0	0	0	0	0	0	0	0	0	0	0	0	0	0	0	0	0	0	0	7	12628	0	0	0	0	0	0	0	0	0	0	0	0	0	0	0	0
F245	12	96280	86879	82776	4103	82748	0.97	79	5	39	43646	0	13	0	0	0	953	0	0	0	0	0	0	0	0	0	0	0	0	0	0	0	8690	0	0	0	0	0	15221	0	0	0	0	0	0	0	0	0	0
F246	12	102472	92728	88398	4330	87476	0.97	270	5	162	46599	0	0	0	0	0	0	0	0	0	0	0	0	0	0	0	0	0	0	133	0	0	648	0	0	111	0	0	1094	0	0	0	0	0	0	0	0	0	0
F247	1	83076	71157	65914	5243	65410	0.97	159	5	51	35425	0	0	0	0	0	0	0	93	0	0	0	0	28732	0	0	0	637	0	0	0	468	14	0	0	0	0	0	119	0	0	0	0	0	0	0	0	0	0
F248	2	108646	97392	91768	5624	91606	0.97	79	5	28	47542	0	0	0	0	0	0	0	0	0	0	0	0	41285	76	0	0	1230	0	0	0	717	0	0	0	0	0	0	132	0	0	0	0	0	0	0	0	0	0
F249	2	120	68	48	20	48	0.97	11	5	3	21	0	7	0	0	0	0	0	0	0	0	0	0	7	0	0	0	0	0	0	0	0	0	0	0	0	0	0	0	0	0	0	0	0	0	0	0	0	0
F24	4	886	109	66	43	52	0.97	32	5	2	20	0	0	0	0	0	0	0	0	0	0	0	0	0	0	0	0	0	0	0	0	0	0	0	0	0	0	0	0	0	0	0	0	0	0	0	0	0	0
F250	5	98432	88314	83728	4586	83306	0.97	240	5	136	44742	0	0	0	0	0	1418	0	0	0	0	0	0	0	0	0	0	1148	0	0	0	4149	0	0	0	0	0	0	0	0	0	0	0	0	0	0	0	0	127
F251	2	76168	54126	51244	2882	51184	0.97	297	5	36	27096	0	0	0	0	0	0	0	0	0	0	0	0	0	0	0	0	0	0	0	0	0	0	0	0	0	0	0	0	0	0	0	0	0	0	0	0	0	0
F252	12	48246	37854	35342	2512	35250	0.97	135	5	14	19308	0	0	0	0	0	0	0	0	0	0	0	0	0	0	0	0	0	0	0	0	4285	5313	0	0	0	0	4424	0	0	0	0	0	0	0	0	0	0	0
F253	12	101040	85684	81084	4600	81028	0.97	126	5	13	43512	0	0	0	0	0	0	0	0	0	0	0	0	0	0	0	0	0	0	0	0	8	19529	0	0	0	0	0	12287	0	0	0	0	0	0	0	0	0	0
F254	6	98642	86056	80572	5484	78978	0.97	240	5	125	44325	0	0	0	0	0	0	0	0	0	0	0	0	0	0	0	0	3074	0	0	0	5	5	0	0	0	0	400	7	0	0	0	0	0	0	0	0	0	0
F255	12	96410	85369	80980	4389	79354	0.97	235	5	118	42169	0	0	0	0	0	0	0	0	0	0	0	0	0	0	0	0	1992	0	1438	0	617	1684	0	0	0	0	0	2960	0	0	0	0	0	0	0	0	0	0
F256	12	774	642	582	60	568	0.97	21	5	8	312	0	6	0	0	0	0	0	0	0	0	0	0	0	0	0	0	0	0	0	0	180	8	0	0	0	0	0	0	0	0	0	0	0	0	0	0	0	0
F257	2	79624	69810	66502	3308	66450	0.97	132	5	45	35252	0	7	0	0	0	0	0	0	0	0	0	0	0	0	0	0	0	0	3957	0	0	40	0	0	0	1791	0	53	2396	0	0	0	0	0	0	0	0	0
F258	11	2146	1904	1810	94	1782	0.97	28	5	9	919	0	0	0	0	0	0	0	0	0	0	0	0	0	0	0	0	0	0	0	0	193	371	0	0	0	0	0	58	0	0	0	0	0	0	0	0	0	0
F259	12	97052	81544	76634	4910	76562	0.97	207	5	57	41390	0	0	0	0	0	0	0	0	0	0	0	0	0	0	0	0	0	0	31	0	9119	9284	0	0	0	0	0	8199	0	0	0	0	0	0	0	0	0	0
F25	12	73514	64783	61196	3587	61172	0.97	115	5	48	32713	0	11	0	0	0	0	0	0	0	0	0	0	0	0	0	0	0	0	45	0	3811	0	0	0	0	0	0	0	0	0	0	0	0	0	0	0	0	0
F260	1	81172	70608	66874	3734	66826	0.97	120	5	31	35571	0	0	0	0	0	0	0	0	0	0	0	0	0	0	0	0	0	0	0	0	0	0	0	0	0	0	0	1653	0	0	0	0	0	0	0	0	0	0
F261	4	8820	7802	7304	498	7230	0.97	126	5	32	3858	0	9	0	0	0	0	0	0	0	0	0	0	0	0	0	0	0	0	29	0	69	39	0	0	0	10	0	1420	0	0	0	0	0	0	0	0	0	0
F262	3	76968	67694	62794	4900	62620	0.97	128	5	58	32623	0	0	0	0	0	0	0	0	0	0	0	0	0	0	0	0	6	0	0	0	8781	48	0	0	0	0	0	10749	0	0	0	0	783	0	0	0	0	0
F263	1	76968	69293	65970	3323	65966	0.97	54	5	18	34667	0	0	0	0	0	0	0	0	17	0	0	0	0	0	0	0	0	0	0	0	303	5	0	0	0	0	0	517	0	0	0	0	0	0	0	0	0	23
F264	10	138114	124631	118968	5663	114810	0.97	148	5	47	61782	0	8	0	0	0	0	0	0	0	0	0	0	0	0	0	0	0	0	571	0	0	0	0	0	0	0	0	2004	0	0	0	0	0	0	0	0	0	0
F265	12	114870	102910	97920	4990	96974	0.97	220	5	91	51744	0	0	0	0	0	0	0	0	0	0	0	0	0	0	0	0	0	0	0	0	12787	15828	0	0	0	0	0	584	0	0	0	0	0	0	0	0	0	136
F266	1	105396	92375	87434	4941	87400	0.97	123	5	23	47193	0	8	0	0	0	0	0	0	0	0	0	0	0	0	0	0	0	0	19106	0	0	0	0	0	0	0	0	1445	0	0	0	0	0	0	0	0	0	0
F267	11	129680	117476	111958	5518	111952	0.97	139	5	82	59531	0	0	0	0	14	0	0	0	0	0	0	0	0	0	0	0	0	0	0	0	1223	34	0	0	0	0	0	92	0	0	0	0	0	0	0	0	0	0
F268	12	516	360	338	22	338	0.97	19	5	6	164	0	0	0	0	0	0	0	0	0	0	0	0	0	0	0	0	0	0	33	0	72	6	0	0	0	0	0	10	0	0	0	0	0	0	0	0	0	0
F269	12	91780	82716	78598	4118	78504	0.97	64	5	23	41425	0	0	0	0	0	0	0	0	0	0	0	0	0	0	0	0	0	0	0	0	4307	14121	0	0	0	0	2021	564	0	0	0	0	0	0	0	0	0	7016
F26	1	120460	92996	88008	4988	87944	0.97	401	5	78	46295	0	11	0	0	0	0	0	473	0	0	0	0	0	0	0	0	9	0	0	0	11244	0	0	0	0	0	0	0	0	0	0	0	0	0	0	0	0	0
F270	12	83878	75740	71960	3780	71908	0.97	207	5	126	38185	0	7	0	0	0	0	0	0	0	0	0	0	0	0	0	0	0	0	0	0	5977	9092	0	0	0	0	3123	2617	0	0	0	0	0	0	0	0	0	11955
F271	12	127692	115612	110294	5318	110200	0.97	203	5	98	58203	0	13	0	0	0	0	0	0	0	0	0	0	0	0	0	0	0	805	0	0	0	29109	0	0	0	0	0	8390	0	0	0	0	0	0	0	0	0	0
F272	11	54410	48676	46334	2342	46292	0.97	108	5	63	24510	0	0	0	0	0	0	0	0	0	0	0	0	0	0	0	0	0	0	0	0	4112	496	0	0	0	0	0	0	0	0	0	0	0	0	0	0	0	0
F273	2	135070	120636	114304	6332	114214	0.97	106	5	31	61423	0	17	0	0	0	0	0	0	0	0	0	0	0	0	0	0	0	0	0	0	9	6	0	0	0	3198	0	871	342	0	0	0	0	0	0	0	0	0
F274	1	98088	88383	84032	4351	83956	0.97	96	5	37	44705	0	0	0	0	0	0	0	0	0	0	0	0	0	0	0	0	0	0	0	0	0	0	0	0	0	0	0	307	0	0	0	0	0	0	0	0	0	0
F275	5	100444	88029	82780	5249	82672	0.97	214	5	95	44649	0	9	0	0	0	0	0	0	0	0	0	0	13	0	0	0	0	0	0	0	25815	1881	0	0	0	0	0	6	0	0	0	0	0	0	0	0	0	0
F276	9	64848	58143	55136	3007	55072	0.97	145	5	68	28600	0	0	0	0	0	632	0	314	0	0	0	0	0	0	0	0	34	0	0	0	24	1176	0	370	0	0	1352	5	0	0	0	0	0	0	0	0	0	0
F277	9	61468	55359	52636	2723	52458	0.97	46	5	22	28006	0	18	0	0	0	0	0	0	0	0	0	0	0	0	0	0	0	0	0	0	293	0	0	0	0	0	0	111	0	0	0	0	0	0	0	0	0	0
F278	8	149222	128471	119978	8493	119810	0.97	153	5	40	64956	0	11	0	0	0	0	0	0	0	0	0	0	0	0	0	0	0	0	0	0	36921	3051	0	0	0	0	0	0	0	0	0	0	0	0	0	0	0	0
F279	1	65382	53664	50360	3304	49552	0.97	126	5	21	24965	0	0	0	0	0	0	0	0	0	0	0	0	0	0	0	0	0	0	0	0	8	6	0	0	0	0	0	0	0	0	0	0	0	0	0	0	0	0
F27	12	912	450	306	144	294	0.97	35	5	8	203	0	0	0	0	0	0	0	0	0	0	0	0	0	0	0	0	0	0	105	0	12	0	0	0	0	0	0	0	0	0	0	0	0	0	0	0	0	0
F280	3	2037808	1851814	1754930	96884	1754800	0.97	535	5	224	944862	0	9	0	0	0	0	0	0	0	0	0	0	0	0	0	0	0	0	0	0	1456	2114	0	0	0	0	0	2740	0	0	0	0	0	0	0	0	0	0
F281	4	127876	115526	109934	5592	109928	0.97	53	5	24	58619	0	0	0	0	0	0	0	0	0	0	0	0	0	0	0	0	0	0	0	0	9	0	0	0	0	0	0	2952	0	0	0	0	0	0	0	0	0	0
F282	12	221238	195631	184148	11483	184032	0.97	206	5	96	100248	0	10	0	0	0	0	0	0	0	0	0	0	0	0	0	0	0	0	15161	0	16555	8175	0	0	0	0	0	253	0	0	0	0	0	0	0	0	0	0
F283	1	150714	129527	122602	6925	119394	0.97	121	5	20	64652	0	0	0	0	0	0	0	0	0	0	0	0	0	0	0	0	0	0	0	0	1196	5	60	0	0	0	0	0	0	0	0	0	0	0	0	0	0	0
F284	9	154618	136872	129330	7542	128840	0.97	263	5	117	68216	0	2930	0	0	0	0	0	0	0	0	0	0	0	0	0	0	0	0	0	0	5294	603	0	0	0	0	0	6005	0	0	0	0	0	0	0	0	0	0
F285	11	67328	61248	58432	2816	58430	0.97	31	5	11	30908	0	5	0	0	0	0	0	0	0	0	0	0	0	0	0	0	7	0	0	0	8	22	0	0	0	0	0	0	0	0	0	0	0	0	0	0	0	6
F286	12	104192	89627	84746	4881	84150	0.97	260	5	91	45149	0	0	0	0	0	0	0	0	0	0	0	0	0	0	0	0	0	0	12891	0	8852	7181	0	0	0	0	0	0	0	0	0	0	0	0	0	0	0	0
F287	1	82558	72339	68614	3725	68538	0.97	62	5	14	36790	0	0	0	0	0	0	0	0	0	0	0	0	0	0	0	0	0	0	0	0	5	0	0	0	0	0	0	0	0	0	0	0	0	0	0	0	0	0
F288	11	80	34	20	14	20	0.97	11	5	1	6	0	0	0	0	0	0	0	0	0	0	0	0	0	0	0	0	0	0	0	0	0	0	0	0	0	0	0	0	0	0	0	0	0	0	0	0	0	0
F289	12	114576	103159	97808	5351	97142	0.97	277	5	174	52318	0	0	0	0	0	0	0	0	0	0	0	0	0	0	0	0	0	0	0	0	7137	1807	0	0	0	0	0	0	0	0	0	0	0	0	0	0	0	0
F28	5	90534	66639	62750	3889	62344	0.97	285	5	20	33120	0	22	0	0	0	0	0	1395	0	0	0	0	0	0	0	0	0	0	0	0	10	3786	0	0	0	0	0	0	0	0	0	0	0	0	0	0	0	0
F290	1	94	43	24	19	24	0.97	12	5	1	7	0	0	0	0	0	0	0	0	0	0	0	0	0	0	0	0	0	0	0	0	0	0	0	0	0	0	0	0	0	0	0	0	0	0	0	0	0	0
F291	12	51390	45752	43516	2236	40960	0.97	156	5	69	22818	0	0	0	0	0	0	0	0	0	0	0	0	6	0	0	0	0	0	0	0	0	8985	0	0	0	0	0	674	0	0	0	0	0	0	0	0	0	0
F292	2	157676	137681	131824	5857	131750	0.97	194	5	29	68967	0	20	0	0	0	0	0	0	0	0	0	0	0	0	0	0	0	0	0	0	3050	2714	0	0	0	0	0	0	0	0	0	0	0	0	0	0	0	0
F293	1	118294	107546	102958	4588	102864	0.97	129	5	28	53634	0	0	0	0	0	0	0	0	0	0	0	0	0	0	0	0	9	0	0	0	810	5	0	0	0	0	0	9498	0	0	0	0	974	0	0	0	0	0
F294	12	148840	135546	129066	6480	129032	0.97	99	5	47	68090	0	14	0	0	0	0	0	0	0	0	0	0	0	0	0	0	0	0	0	0	5818	6	0	0	0	0	0	4294	0	0	0	0	0	0	0	0	0	0
F295	1	192	96	60	36	60	0.97	17	5	5	44	0	0	0	0	0	0	0	0	0	0	0	0	0	0	0	0	0	0	0	0	6	0	0	0	0	0	0	0	0	0	0	0	0	0	0	0	0	0
F296	4	260288	231905	218680	13225	214546	0.97	445	5	257	114189	0	9	0	0	0	0	0	0	0	0	0	0	30795	13	0	0	0	0	0	0	10194	8	0	0	0	0	0	5196	0	0	0	0	0	0	0	0	0	3051
F297	5	178998	161017	152936	8081	152650	0.97	218	5	88	78013	0	0	0	0	0	0	0	0	0	0	0	0	0	0	0	0	0	0	0	0	12	1957	0	0	0	0	0	7	0	0	0	0	0	0	0	0	0	0
F298	12	192	115	82	33	82	0.97	19	5	6	50	0	9	0	0	0	0	0	0	0	0	0	0	0	0	0	0	0	0	0	0	11	6	0	0	0	0	0	0	0	0	0	0	0	0	0	0	0	0
F299	3	292	163	108	55	108	0.97	18	5	5	74	0	25	0	0	0	0	0	0	0	0	0	0	0	0	0	0	0	0	0	0	14	0	0	0	0	0	0	5	0	0	0	0	0	0	0	0	0	0
F29	12	106894	94130	88948	5182	88830	0.97	200	5	76	46628	0	0	0	0	0	0	0	0	0	0	0	0	0	0	0	0	0	0	10	0	9853	14272	0	0	0	0	0	0	0	0	0	0	0	0	0	0	0	0
F2	3	130118	111404	103986	7418	103880	0.97	98	5	36	56858	0	6	0	0	0	0	0	23	0	0	0	0	129	0	0	0	7	0	0	0	0	0	0	0	0	0	0	0	0	0	0	0	0	0	0	0	0	1525
F300	2	348	164	114	50	88	0.97	37	5	5	49	0	0	0	0	0	0	0	0	0	0	0	0	0	0	0	0	0	0	0	0	0	5	0	0	0	0	0	6	0	0	0	0	0	0	0	0	0	0
F301	1	54502	43459	38236	5223	37324	0.97	188	5	103	20520	0	19	0	0	0	0	0	0	0	0	0	0	0	0	0	0	0	0	2275	0	10	6	0	0	0	0	0	6	0	0	0	0	0	0	0	0	0	0
F302	7	280554	254865	243906	10959	243692	0.97	176	5	73	128053	0	0	0	0	0	0	0	0	0	0	0	0	5	0	0	0	0	0	0	0	1787	0	0	0	0	0	0	276	0	0	0	0	0	0	0	0	0	370
F303	5	384	237	170	67	170	0.97	26	5	8	107	0	19	0	0	0	0	0	0	0	0	0	0	9	0	0	0	0	0	9	0	8	10	0	0	0	0	0	0	0	0	0	0	0	0	0	0	0	0
F304	6	48868	41819	39320	2499	39038	0.97	169	5	49	20576	0	0	0	0	0	0	0	0	0	0	0	0	0	0	0	0	0	0	0	0	21	2732	0	0	0	0	0	10	0	0	0	0	0	0	0	0	0	0
F305	12	139486	125676	119440	6236	117896	0.97	218	5	68	62619	0	14	0	0	0	0	0	0	0	0	0	0	7	0	0	0	0	0	0	0	13129	7671	0	0	0	0	0	9362	0	0	0	0	0	0	0	0	0	5
F306	12	112	54	36	18	36	0.97	14	5	2	12	0	6	0	0	0	0	0	0	0	0	0	0	0	0	0	0	0	0	0	0	6	0	0	0	0	0	0	0	0	0	0	0	0	0	0	0	0	0
F307	12	1702	1410	1330	80	1326	0.97	20	5	9	700	0	0	0	0	0	0	0	0	0	0	0	0	0	0	0	0	0	0	32	0	58	495	0	0	0	0	0	15	0	0	0	0	0	0	0	0	0	0
F308	12	174896	155187	146328	8859	145036	0.97	393	5	183	78403	0	0	0	57	0	0	0	2931	7249	0	0	0	0	0	0	0	0	0	0	0	4278	47708	0	0	0	0	0	147	0	0	0	0	0	0	0	0	0	147
F309	8	23806	19722	18684	1038	18674	0.97	65	5	23	9927	0	0	0	0	0	0	0	0	0	0	0	0	0	0	0	2409	0	0	0	0	0	2391	0	0	0	0	0	0	0	0	0	0	0	0	0	0	0	0
F30	12	146892	127870	119830	8040	119680	0.97	343	5	148	62658	0	8	0	0	0	0	0	0	0	0	0	0	0	0	0	0	0	0	0	0	31127	4025	0	0	0	0	0	2648	0	0	0	0	0	0	0	0	0	279
F310	9	41134	32179	28918	3261	28840	0.97	220	5	100	16284	0	0	0	0	0	0	0	0	13	0	0	0	0	0	0	0	0	0	0	0	10	11139	0	0	0	0	0	0	0	0	0	0	0	0	0	0	0	0
F311	4	207358	185411	175930	9481	175522	0.97	285	5	134	90806	0	0	0	0	0	0	0	0	0	0	0	0	0	0	0	0	0	0	0	0	3540	0	0	0	0	0	0	61207	0	0	0	0	0	0	0	0	0	0
F312	9	152046	136520	130014	6506	128560	0.97	353	5	222	68412	0	7	0	0	0	0	0	0	0	0	0	0	0	0	0	0	0	0	1429	0	2278	2694	0	0	0	0	0	0	0	0	0	0	0	0	0	0	0	0
F313	3	122	52	36	16	36	0.97	14	5	2	10	0	5	0	0	0	0	0	0	0	0	0	0	0	0	0	0	0	0	0	0	0	0	0	0	0	0	0	0	0	0	0	0	0	0	0	0	0	0
F314	3	143646	126647	120610	6037	119142	0.97	318	5	97	63645	0	0	0	0	0	0	0	0	0	0	0	0	0	0	0	0	0	0	3029	11	0	0	0	0	0	0	0	0	0	0	0	0	0	0	0	0	0	0
F315	12	187992	168040	159054	8986	153892	0.97	221	5	110	85566	0	0	0	0	0	0	0	0	0	0	0	0	0	0	0	0	0	0	0	0	2836	852	0	0	0	0	0	3636	0	0	0	0	0	0	0	0	0	0
F316	2	66090	53898	50790	3108	50140	0.97	243	5	104	26005	0	0	0	0	0	0	0	0	0	0	0	0	0	0	0	0	0	0	0	0	11223	0	0	0	0	0	0	5049	0	0	0	0	0	0	0	0	0	0
F317	2	65302	42857	39160	3697	39122	0.97	334	5	53	22046	0	9	0	0	0	0	0	0	0	0	0	3977	0	0	0	0	0	0	0	0	2122	18	0	0	0	0	0	1400	0	0	0	0	0	0	0	0	0	0
F318	5	94978	77696	73532	4164	73484	0.97	221	5	49	36967	0	0	0	0	0	0	0	0	0	0	0	0	0	0	0	0	0	0	0	0	14	7716	0	0	0	0	0	12	0	0	0	0	0	0	0	0	0	0
F319	6	176	103	80	23	80	0.97	12	5	6	44	0	5	0	0	0	0	0	0	0	0	0	0	11	0	0	0	0	0	0	0	0	0	0	0	0	0	0	5	0	0	0	0	0	0	0	0	0	0
F31	12	142060	123066	114890	8176	114782	0.97	317	5	138	59580	0	0	0	0	0	0	0	0	0	0	0	0	0	0	0	0	0	0	20923	0	14164	11260	0	0	0	0	0	0	0	0	0	0	0	0	0	0	0	0
F320	9	99676	84996	80774	4222	80758	0.97	179	5	53	42647	0	0	0	0	0	0	0	0	0	0	0	0	0	0	0	0	0	0	0	0	0	7786	0	0	0	0	0	3908	0	0	0	0	0	0	0	0	0	0
F321	12	48	16	10	6	8	0.97	8	5	0	0	0	0	0	0	0	0	0	0	0	0	0	0	0	0	0	0	0	0	0	0	0	0	0	0	0	0	0	0	0	0	0	0	0	0	0	0	0	0
F322	5	39908	31555	29780	1775	29648	0.97	115	5	16	15591	0	0	0	0	0	0	0	0	0	0	0	0	0	0	0	0	0	0	0	0	924	0	0	0	0	0	0	0	0	0	0	0	0	0	0	0	0	0
F323	12	124610	112513	106920	5593	106806	0.97	166	5	86	56972	0	0	0	0	0	0	0	0	0	0	0	0	0	0	0	0	0	0	0	0	6183	8134	0	0	0	0	0	0	0	0	0	0	0	0	0	0	0	1805
F324	3	124	79	66	13	64	0.97	14	5	2	20	0	0	0	0	0	0	0	0	0	0	0	0	0	0	0	0	0	0	0	0	0	0	0	0	0	0	0	0	0	0	0	0	0	0	0	0	0	0
F325	1	103986	92042	87088	4954	86876	0.97	134	5	53	45550	0	0	0	0	0	0	0	0	0	0	0	0	0	0	0	0	0	0	0	0	24518	0	0	0	0	0	0	2936	0	0	0	0	0	0	0	0	0	0
F326	1	127394	113555	107986	5569	107948	0.97	171	5	69	57206	0	0	0	0	0	0	0	0	0	0	0	0	37191	0	0	0	0	0	9147	0	4776	0	0	0	0	0	0	269	0	0	0	0	0	0	0	0	0	3224
F327	5	198	79	52	27	52	0.97	13	5	3	28	0	9	0	0	0	0	0	0	0	0	0	0	0	0	0	0	0	0	0	0	9	0	0	0	0	0	0	0	0	0	0	0	0	0	0	0	0	0
F328	10	121198	107273	102328	4945	102166	0.97	205	5	35	53621	0	0	0	0	0	0	0	0	0	0	0	0	0	0	0	0	0	0	0	0	29879	1443	0	0	0	0	0	8758	0	0	0	0	0	0	0	0	0	0
F329	4	109758	98833	93960	4873	93920	0.97	175	5	97	50126	0	8	0	0	0	0	0	0	0	0	0	0	0	0	0	0	0	0	0	0	0	0	0	0	0	0	8687	3030	0	0	0	0	0	0	0	0	0	0
F32	10	143458	117162	110728	6434	110624	0.97	265	5	42	58041	0	21	0	0	0	0	0	0	0	0	0	0	26852	0	0	0	7	0	0	0	18348	1707	0	0	0	0	0	2314	0	0	0	0	0	426	0	0	0	3446
F330	9	109400	92525	87468	5057	86522	0.97	381	5	82	46344	0	0	0	0	0	0	0	0	0	0	0	0	0	0	0	0	0	0	0	0	22188	7801	0	0	0	0	0	0	0	0	0	0	0	0	0	0	0	0
F331	4	66730	53833	50628	3205	46222	0.97	171	5	23	26400	0	7	0	0	0	0	0	0	0	0	0	0	0	0	0	0	0	0	0	0	0	0	0	0	0	0	13	7	0	0	0	0	0	0	0	0	0	0
F332	12	155348	139335	132510	6825	132304	0.97	163	5	67	69529	0	0	0	0	0	0	0	0	0	0	0	0	0	0	0	0	0	0	0	0	39069	21650	5	0	0	0	0	7	0	0	0	0	0	0	0	0	0	1748
F333	11	148288	134076	128056	6020	125960	0.97	235	5	100	66882	0	0	0	0	0	0	0	0	0	0	0	0	5	0	0	0	0	0	0	0	6768	2857	0	0	0	0	0	0	0	0	0	0	0	0	0	0	0	0
F334	12	123850	109983	104832	5151	104714	0.97	155	5	23	55420	0	0	0	0	0	0	0	0	0	0	0	0	0	0	0	0	0	0	0	0	9511	25836	0	0	0	0	0	2210	0	0	0	0	0	0	0	0	0	0
F335	2	104826	93893	89578	4315	85762	0.97	246	5	54	44228	0	0	0	0	0	0	0	0	0	0	0	0	0	0	0	0	0	0	0	0	4237	0	0	0	0	0	0	9991	0	0	0	0	0	0	0	0	0	0
F336	11	109026	89352	77810	11542	77748	0.97	88	5	23	48590	0	9	0	0	0	17916	0	0	0	0	0	0	0	0	0	0	63	0	0	0	3303	190	0	0	0	0	0	747	0	0	0	0	0	0	0	0	0	0
F337	12	60518	52868	49966	2902	49864	0.97	79	5	21	26813	0	0	0	0	0	0	0	0	0	0	0	0	0	0	0	0	0	0	87	0	18674	3164	0	0	0	0	0	316	0	0	0	0	0	0	0	0	0	0
F338	1	103366	82052	75718	6334	75688	0.97	279	5	92	42598	0	8	0	0	0	30	0	0	0	0	0	0	8	0	0	0	0	0	13956	0	10	0	0	0	0	0	0	0	0	0	0	0	0	0	0	0	0	0
F339	3	204	99	72	27	70	0.97	14	5	5	38	0	0	0	0	0	0	0	0	0	0	0	0	0	0	0	0	0	0	0	0	11	5	0	0	0	0	0	5	0	0	0	0	0	0	0	0	0	0
F33	1	118248	102958	97716	5242	97698	0.97	92	5	25	51834	0	11	0	0	0	0	0	0	0	0	0	0	0	0	0	0	0	0	5	0	2196	0	0	0	0	0	0	1555	0	0	0	0	0	0	0	0	0	0
F340	2	74860	64697	61654	3043	61322	0.97	222	5	93	31624	0	9	0	0	0	0	0	0	0	0	0	0	0	0	0	0	0	0	0	0	0	0	0	0	0	0	0	0	0	0	0	0	0	0	0	0	0	0
F341	12	91186	81585	77096	4489	76932	0.97	114	5	42	40359	0	0	0	0	0	0	0	0	0	0	0	0	0	0	0	0	0	0	0	0	36261	2457	0	0	0	0	0	0	0	0	0	0	0	0	0	0	0	0
F342	12	97618	87435	82602	4833	81962	0.97	200	5	72	42776	0	0	0	0	0	0	0	0	0	0	0	0	0	0	0	0	0	0	0	0	19112	12966	0	0	0	0	0	0	0	0	0	0	0	0	0	0	0	0
F343	5	90612	80252	75832	4420	75714	0.97	155	5	74	40301	0	0	0	0	0	0	0	0	0	0	0	0	0	0	0	0	0	0	758	0	10395	0	0	0	0	0	0	160	0	0	0	0	0	0	0	0	0	55
F344	12	80216	71415	67562	3853	67508	0.97	99	5	45	35722	0	462	0	0	0	0	0	0	0	0	0	0	0	0	0	0	0	0	0	0	5474	8343	0	0	0	0	17801	0	0	0	0	0	0	0	0	0	0	0
F345	6	88790	77906	73798	4108	73748	0.97	135	5	43	39095	0	0	0	0	0	0	0	0	0	0	0	0	27887	0	0	0	0	0	0	0	2911	0	0	0	0	0	226	0	0	0	0	0	0	0	0	0	0	0
F346	1	99566	87815	82490	5325	82314	0.97	249	5	118	43347	211	602	0	0	0	0	0	0	285	368	0	1410	192	0	0	0	0	0	0	0	29557	3075	0	0	0	0	0	0	0	0	0	0	0	0	0	0	0	0
F347	12	83008	72934	68876	4058	68350	0.97	97	5	15	36104	0	0	0	0	0	0	0	0	0	0	0	0	0	0	0	0	0	0	0	0	23758	5515	0	0	0	0	0	0	0	0	0	0	0	0	0	0	0	509
F348	12	87886	77525	73454	4071	72836	0.97	106	5	32	38465	0	7	0	0	0	0	0	0	0	0	0	0	0	0	0	0	0	0	0	0	5	1888	0	0	0	0	0	0	0	0	0	0	0	0	0	0	0	0
F349	12	116400	104316	99098	5218	98960	0.97	169	5	37	52055	0	0	0	0	0	0	0	0	0	0	0	0	0	0	0	0	0	0	0	0	8358	28195	0	0	0	0	0	4295	0	0	0	0	0	0	0	0	0	0
F34	12	120496	104882	99308	5574	99056	0.97	218	5	75	52376	0	0	0	0	0	0	0	0	0	0	0	0	0	0	0	0	0	0	44	0	19403	10545	0	0	0	0	0	0	0	0	0	0	0	0	0	0	0	0
F350	12	106422	94398	88932	5466	88814	0.97	117	5	53	48036	0	5	0	0	0	0	0	0	0	0	0	0	359	0	0	0	0	0	2750	0	14269	3870	0	0	0	0	0	0	0	0	0	0	0	0	0	0	0	0
F351	2	90918	79639	75478	4161	75478	0.97	113	5	44	39901	0	0	0	0	0	0	0	0	0	0	0	0	0	0	0	0	0	0	0	0	0	0	0	0	0	0	0	0	0	0	0	0	0	0	0	0	0	0
F352	7	106998	95855	90596	5259	89238	0.97	138	5	44	48359	0	0	0	0	0	0	0	0	0	0	0	0	5	0	0	0	0	0	440	0	4176	8	0	0	0	0	0	0	0	0	0	0	0	0	0	0	0	0
F353	8	89892	79059	74136	4923	71768	0.97	209	5	99	38613	0	0	0	0	0	0	0	0	0	0	0	0	0	0	0	0	713	0	0	0	15200	4238	0	0	0	0	0	8	0	0	0	0	0	0	0	0	0	0
F354	6	90608	80621	76346	4275	75820	0.97	217	5	81	40211	0	8	0	0	0	0	0	0	1162	0	0	0	0	0	0	0	0	0	0	0	20469	666	0	0	0	0	0	0	0	0	0	0	0	0	0	0	0	1673
F355	1	100860	82869	78772	4097	78752	0.97	155	5	45	41365	0	0	0	0	0	0	0	0	0	0	0	0	0	0	0	0	0	0	0	0	1700	0	0	0	0	0	0	18042	0	0	0	0	0	0	0	0	0	0
F356	9	101202	87572	82740	4832	82626	0.97	118	5	58	43213	0	0	0	0	0	0	0	0	0	0	0	0	0	0	0	0	0	0	0	0	20996	5427	0	0	0	0	0	0	0	0	0	0	0	0	0	0	0	0
F357	1	94422	78737	73900	4837	73658	0.97	240	5	129	39906	0	5	0	0	0	0	0	0	0	0	0	0	0	0	0	0	0	0	0	0	14395	0	0	0	0	0	0	0	0	0	0	0	0	0	0	0	0	0
F358	8	84	31	16	15	16	0.97	8	5	1	9	0	0	0	0	0	0	0	0	0	0	0	0	0	0	0	0	0	0	0	0	0	0	0	0	0	0	0	0	0	0	0	0	0	0	0	0	0	0
F359	12	218	155	136	19	136	0.97	9	5	3	68	0	0	0	0	0	0	0	0	0	0	0	0	0	0	0	0	0	0	0	0	45	0	0	0	0	0	0	0	0	0	0	0	0	0	0	0	0	0
F35	9	295320	256648	241284	15364	241008	0.97	234	5	76	130187	0	11	0	0	0	0	0	0	0	0	0	0	0	0	0	0	0	0	0	0	61906	6607	0	0	0	0	10308	2990	0	0	0	0	0	0	0	0	0	0
F360	5	46644	38059	31588	6471	31522	0.97	106	5	45	16251	0	0	0	0	0	0	0	0	0	0	0	0	0	0	0	0	0	0	1434	0	8666	585	0	0	0	0	0	0	0	0	0	0	0	0	0	0	0	0
F361	3	35346	31659	29800	1859	29454	0.97	48	5	16	15601	0	0	0	0	0	0	0	0	0	0	0	0	0	0	0	0	0	0	0	0	11758	0	0	0	0	0	0	0	0	0	0	0	0	0	0	0	0	0
F362	5	104454	92744	88500	4244	88488	0.97	61	5	14	46391	0	7	0	0	0	0	0	0	0	0	0	0	0	0	0	0	0	0	0	0	484	385	0	0	0	0	0	0	0	0	0	0	0	0	0	0	0	0
F363	6	25094	17453	16530	923	16522	0.97	59	5	6	8675	0	0	0	0	0	0	0	0	0	0	0	0	0	0	0	0	0	0	0	0	0	5	0	0	0	0	0	0	0	0	0	0	0	0	0	0	0	0
F364	1	102164	82576	78152	4424	78104	0.97	106	5	46	41592	0	0	0	0	0	0	0	0	0	0	0	0	0	0	0	0	0	0	0	0	0	0	0	0	0	0	0	0	0	0	0	0	0	0	0	0	0	0
F365	1	108300	96304	91490	4814	91420	0.97	177	5	85	48324	0	0	0	0	0	0	0	0	0	0	0	0	0	0	0	0	0	0	0	0	5	0	0	0	0	0	0	2447	0	0	0	0	0	0	0	0	0	0
F366	12	147292	131948	124096	7852	123898	0.97	175	5	49	66999	0	0	0	0	0	0	0	0	0	0	0	0	0	0	0	0	0	0	0	0	17	65325	0	0	0	0	0	35	0	0	0	0	0	0	0	0	0	0
F367	12	124638	107065	101208	5857	100632	0.97	276	5	121	52705	0	0	0	0	0	0	0	0	0	0	0	0	0	0	0	0	0	0	0	0	0	19787	0	0	0	0	0	19326	0	0	0	0	0	0	0	0	0	0
F368	12	152020	138015	131630	6385	131616	0.97	110	5	49	68967	0	0	0	0	0	0	0	0	0	0	0	0	58930	0	0	0	0	0	2338	0	979	588	0	0	0	0	0	825	0	0	0	0	0	0	0	0	0	61
F369	2	41102	36791	35026	1765	35026	0.97	54	5	29	18288	0	9	0	0	0	0	0	0	0	0	0	0	8001	0	0	0	0	0	0	0	5	0	0	0	0	0	0	113	0	0	0	0	0	0	0	0	0	0
F36	4	119882	91444	86052	5392	85398	0.97	311	5	87	45932	0	0	0	0	0	0	0	0	0	0	0	0	0	0	0	0	0	0	0	0	6543	5	0	0	0	0	0	0	0	0	0	0	0	0	0	0	0	2363
F370	1	88268	78535	74472	4063	74218	0.97	104	5	32	39143	0	0	0	0	0	0	0	0	0	0	0	0	0	0	0	0	23581	0	461	0	62	56	0	0	0	0	0	2411	0	0	0	0	0	0	0	0	0	0
F371	12	27044	20647	19562	1085	19556	0.97	76	5	21	10335	0	0	0	0	0	0	0	0	0	0	0	0	0	0	0	0	0	0	0	0	406	82	0	0	0	0	17	1040	0	0	0	0	0	0	0	0	0	0
F372	12	90678	80677	76478	4199	75020	0.97	109	5	30	40207	0	0	0	0	0	0	0	220	0	0	0	230	0	0	0	0	0	0	6748	0	2630	1849	0	0	0	0	0	6436	0	0	0	0	0	0	0	0	0	368
F373	12	86060	76426	72450	3976	72374	0.97	103	5	62	38139	0	5	0	0	0	0	0	0	0	0	0	0	5	0	0	0	0	0	0	0	5131	867	0	0	0	0	0	29336	0	0	0	0	0	0	0	0	0	0
F374	5	76124	62523	57934	4589	57870	0.97	128	5	17	29797	0	0	0	0	0	0	0	0	0	0	0	0	0	0	0	0	0	0	0	0	86	4334	0	0	0	0	0	0	65	0	0	0	0	0	0	0	0	0
F375	3	37610	26491	24986	1505	24946	0.97	115	5	12	13006	0	0	0	0	0	0	0	0	0	0	0	0	0	0	0	0	0	0	0	0	26	2790	0	0	0	0	0	5603	0	0	0	0	0	0	0	0	0	0
F376	12	90	42	32	10	32	0.97	16	5	1	5	0	5	0	0	0	0	0	0	0	0	0	0	0	0	0	0	0	0	0	0	0	0	0	0	0	0	0	0	0	0	0	0	0	0	0	0	0	0
F377	12	130188	116537	109904	6633	108064	0.97	120	5	24	58519	0	0	0	0	0	0	0	0	0	0	0	0	0	0	0	0	0	0	0	295	15	14	0	0	0	0	0	0	0	0	0	0	0	0	0	0	0	0
F378	8	90420	74634	69484	5150	66356	0.97	184	5	42	37906	0	0	0	0	0	0	0	0	0	0	0	0	0	0	0	0	0	0	0	0	0	2524	0	0	0	0	0	3217	0	0	0	0	0	0	0	0	0	0
F379	9	104058	92649	87658	4991	87560	0.97	122	5	46	46620	0	0	0	0	0	0	0	0	0	0	0	0	24471	19	0	0	0	0	0	0	18016	184	0	0	0	0	0	1408	0	0	0	0	0	0	0	0	0	0
F37	12	115454	91118	81186	9932	81132	0.97	249	5	109	47623	0	11	0	0	0	0	0	0	0	0	0	0	0	0	0	0	0	0	0	0	84	4593	0	0	0	0	17	924	0	0	0	0	0	0	0	0	0	0
F380	5	91212	74319	67678	6641	67572	0.97	159	5	36	38658	0	0	0	0	0	0	0	0	0	0	0	0	0	0	0	0	11190	0	0	0	0	782	0	0	0	0	0	7594	0	0	0	0	0	0	0	0	0	0
F381	1	88230	71977	67696	4281	67340	0.97	153	5	18	35805	0	0	0	0	0	0	0	0	0	0	0	0	0	0	0	0	0	0	19688	0	0	0	0	0	0	0	0	0	0	0	0	0	0	0	0	0	0	0
F382	12	62	31	20	11	18	0.97	12	5	0	0	0	0	0	0	0	0	0	0	0	0	0	0	0	0	0	0	0	0	0	0	0	0	0	0	0	0	0	0	0	0	0	0	0	0	0	0	0	0
F383	0	2086	1729	1618	111	1618	0.97	21	5	8	842	0	13	0	0	0	0	0	0	0	0	0	0	0	0	0	0	0	0	0	0	32	0	0	0	0	0	0	51	0	0	0	0	0	0	0	0	0	0
F384	0	102100	91145	86758	4387	86750	0.97	177	5	116	44713	0	0	0	0	0	0	0	0	0	0	0	0	0	0	0	0	0	0	0	0	0	0	0	0	0	0	0	39282	0	0	0	0	0	0	0	0	0	0
F385	0	21232	18338	17304	1034	17296	0.97	43	5	11	9088	0	12	0	0	0	0	0	0	0	0	0	0	0	0	0	0	0	0	0	0	520	0	0	0	0	0	0	0	0	0	0	0	0	0	0	0	0	0
F386	0	114	47	36	11	36	0.97	11	5	1	12	0	0	0	0	0	0	0	0	0	0	0	0	0	0	0	0	0	0	0	0	0	0	0	0	0	0	0	0	0	0	0	0	0	0	0	0	0	0
F387	0	5454	4822	4558	264	4558	0.97	22	5	9	2394	0	14	0	0	0	0	0	0	0	0	0	0	0	0	0	0	0	0	0	0	0	0	0	0	0	0	0	0	0	0	0	0	0	0	0	0	0	0
F388	0	21898	18197	16846	1351	16664	0.97	51	5	14	8658	0	0	0	0	0	0	0	0	0	0	0	0	134	0	0	0	5	0	0	0	5	0	0	0	0	0	0	0	0	0	0	0	0	0	0	0	0	0
F389	0	12780	8898	8250	648	8074	0.97	67	5	18	4235	0	9	0	0	0	0	0	0	0	0	0	0	0	0	0	0	0	0	0	0	0	0	0	0	0	0	0	0	0	0	0	0	0	0	0	0	0	0
F38	9	136768	111462	104674	6788	104100	0.97	416	5	168	54348	0	0	0	0	0	0	0	0	0	0	0	0	0	0	0	0	0	0	1403	0	2531	0	0	0	0	0	14349	0	0	0	0	0	0	0	0	0	0	0
F390	0	16026	13380	12640	740	12638	0.97	39	5	14	6718	0	0	0	0	0	0	0	0	0	0	0	0	5	0	0	0	0	0	478	0	0	0	0	0	0	216	0	0	0	0	0	0	0	0	0	0	0	0
F391	0	23580	19335	18302	1033	18292	0.97	54	5	6	9505	0	0	0	0	0	690	0	0	0	0	0	0	0	0	0	0	0	0	0	0	0	0	0	0	0	0	0	0	0	0	0	0	0	0	0	0	0	0
F392	0	103934	91383	86278	5105	84902	0.97	173	5	94	46148	1223	0	0	0	0	0	4836	0	0	2309	0	0	2124	0	0	0	0	0	0	0	0	0	0	0	0	0	0	0	0	0	0	0	0	0	327	0	0	888
F393	0	12454	10351	9774	577	9772	0.97	43	5	15	5188	0	0	0	0	0	0	0	0	0	0	0	0	0	0	0	0	0	0	0	0	277	0	0	0	0	0	0	1424	0	0	0	0	0	0	0	0	0	0
F394	0	106680	95780	90894	4886	90866	0.97	75	5	28	48691	0	0	0	0	0	0	0	0	0	0	0	0	7	0	0	0	0	0	0	0	3803	0	0	0	0	0	0	190	0	0	0	0	0	0	0	0	0	0
F395	0	918	380	322	58	316	0.97	29	5	7	176	0	0	0	0	0	0	0	0	0	0	0	0	0	0	0	0	7	0	0	0	0	0	0	0	0	0	0	0	0	0	0	0	0	0	0	0	0	0
F396	0	70784	57336	53972	3364	53934	0.97	223	5	101	28945	0	7	0	0	0	0	0	0	0	0	0	0	0	0	0	0	0	0	9686	0	4895	0	0	0	0	0	0	3743	0	0	0	0	0	0	0	0	0	0
F397	0	78806	68398	64776	3622	64298	0.97	186	5	84	33678	0	10	0	0	0	9056	0	0	0	0	0	0	8594	0	0	0	1862	0	0	0	0	0	0	0	0	0	0	0	0	0	0	0	0	0	0	0	0	4661
F398	0	130376	118754	113200	5554	113190	0.97	158	5	108	58839	0	0	0	0	0	0	0	0	0	0	0	0	0	0	0	0	0	0	0	0	5	0	0	0	0	0	0	0	0	0	0	0	0	0	0	0	0	0
F399	0	148	81	52	29	52	0.97	12	5	3	33	0	14	0	0	0	0	0	0	0	0	0	0	0	0	0	0	0	0	0	0	0	0	0	0	0	0	0	0	0	0	0	0	0	0	0	0	0	0
F39	2	153710	135318	128358	6960	128332	0.97	93	5	30	68181	0	8	0	0	0	0	0	0	0	0	0	0	0	0	0	0	0	0	0	0	0	0	0	0	0	0	0	0	0	0	0	0	0	0	0	0	0	211
F3	1	10548	8822	8084	738	8084	0.97	33	5	15	4236	0	0	0	0	0	0	0	109	0	0	0	0	0	0	0	0	0	0	0	0	69	0	0	0	0	363	0	34	0	0	0	0	0	0	0	0	0	0
F400	0	102170	89893	85134	4759	85066	0.97	92	5	24	45112	0	0	0	0	0	0	0	0	0	0	0	0	0	0	0	0	0	0	9076	0	0	0	0	0	0	232	0	964	0	0	0	0	0	0	0	0	0	0
F401	0	62100	54371	51814	2557	51500	0.97	125	5	41	27045	0	24	0	0	0	0	0	0	0	0	0	0	0	0	0	0	0	0	0	0	7103	0	0	0	0	0	337	14756	0	0	0	0	0	0	0	0	0	0
F402	0	103900	92893	88380	4513	88376	0.97	135	5	50	46230	0	0	0	0	0	0	0	0	0	0	0	0	434	0	0	0	0	0	7346	0	0	0	0	0	0	0	0	924	0	0	0	0	0	0	0	0	0	0
F403	0	108590	98225	93748	4477	93744	0.97	58	5	17	49060	0	16	0	0	0	0	0	0	0	0	0	0	0	0	0	0	0	0	0	0	0	0	0	0	0	0	0	17	0	0	0	0	0	0	0	0	0	0
F404	0	103650	92112	86918	5194	86912	0.97	73	5	45	46166	0	10	0	0	0	147	0	0	0	0	0	0	0	0	0	0	169	0	0	0	883	0	0	0	0	0	0	765	0	0	0	0	0	0	0	0	0	0
F405	0	117092	104783	98336	6447	98144	0.97	80	5	35	50768	0	0	0	0	0	0	0	0	0	0	0	0	39614	65	0	0	0	0	13	0	2670	0	0	0	0	0	0	613	0	0	0	0	0	0	0	0	0	0
F406	0	229866	201798	191082	10716	190894	0.97	179	5	51	102115	0	13	0	0	0	0	0	0	0	0	0	0	0	0	0	0	0	0	0	0	267	0	0	0	0	0	4968	510	0	0	0	0	0	0	0	0	0	0
F407	0	106018	90746	84566	6180	84514	0.97	82	5	24	45472	0	0	0	0	0	14	0	0	0	0	9	0	0	0	0	0	34360	0	9328	0	551	0	0	0	0	0	217	0	0	0	0	0	0	0	0	0	0	0
F408	0	128536	113690	107286	6404	107244	0.97	71	5	36	56877	0	5	0	0	0	29	0	26	0	0	0	0	467	0	0	0	1936	0	0	0	0	0	0	0	0	0	70	7	0	0	0	0	0	0	0	0	0	0
F409	0	93202	77611	73376	4235	70670	0.97	266	5	150	38753	0	0	0	0	0	40	0	0	0	0	0	0	0	0	0	0	0	0	0	0	0	0	0	0	0	0	0	12	0	0	0	0	0	0	0	0	0	255
F40	0	147942	127198	119462	7736	119394	0.97	138	5	30	64919	0	6	0	0	0	0	0	0	0	0	0	0	0	0	0	0	0	0	60223	0	3862	0	0	0	0	0	0	0	0	0	0	0	0	0	0	0	0	0
F410	0	118028	103450	96682	6768	96530	0.97	216	5	98	50584	15	6	0	0	0	8454	0	119	0	1528	26	0	0	0	0	0	10305	0	0	0	132	0	0	0	0	0	0	19	0	0	0	0	0	0	0	0	0	0
F411	0	116578	101898	96720	5178	96586	0.97	210	5	98	51045	0	12	0	0	0	0	0	0	0	0	0	0	0	0	0	0	364	0	0	0	6685	0	0	0	0	0	0	0	0	0	0	0	0	0	0	0	0	422
F412	0	132676	119281	113192	6089	112400	0.97	316	5	169	59606	0	0	0	0	0	0	0	0	0	0	0	0	0	0	0	0	0	0	0	0	24754	0	0	0	0	0	0	0	0	0	0	0	0	0	0	0	0	0
F413	0	30958	27687	26396	1291	26392	0.97	37	5	17	13868	0	8	0	0	0	0	0	0	0	0	0	0	0	0	0	0	0	0	0	0	0	0	0	0	0	0	0	0	0	0	0	0	0	0	0	0	0	0
F414	0	138688	124078	117542	6536	117456	0.97	177	5	93	62611	0	0	0	0	0	0	0	0	0	0	0	0	0	0	0	0	0	0	0	0	3644	0	0	0	0	0	0	14911	0	0	0	0	0	0	0	0	0	0
F415	0	123418	108613	102782	5831	102710	0.97	152	5	25	55029	0	0	0	0	0	0	0	0	0	0	0	0	0	0	0	0	13046	0	37690	0	3586	0	0	0	0	0	0	0	0	0	0	0	0	0	0	0	0	0
F416	0	98	54	40	14	40	0.97	11	5	3	19	0	0	0	0	0	0	0	0	0	0	0	0	0	0	0	0	0	0	0	0	0	0	0	0	0	0	0	0	0	0	0	0	0	0	0	0	0	0
F417	0	104038	92365	87644	4721	86346	0.97	297	5	156	46173	0	262	0	0	0	0	0	0	0	0	0	0	0	0	0	0	3699	0	4070	0	0	0	0	0	0	0	2554	0	0	0	0	0	0	0	0	0	0	0
F418	0	113654	97962	92420	5542	92042	0.97	270	5	129	48745	0	27	0	0	0	9843	0	9157	0	381	0	0	0	0	2410	0	4595	0	0	0	0	0	0	0	0	0	0	0	0	0	0	0	0	0	0	0	0	0
F419	0	99420	89197	84854	4343	84848	0.97	73	5	26	44480	0	0	0	0	0	0	0	0	0	0	0	0	0	0	0	0	0	0	0	0	7	0	0	0	0	0	0	0	0	0	0	0	0	0	0	0	0	0
F41	0	146820	128253	121574	6679	121466	0.97	227	5	109	64585	0	0	0	0	0	0	0	0	0	0	0	0	0	0	0	0	0	0	52	0	0	2254	0	0	0	0	0	0	0	0	0	0	0	0	0	0	0	0
F420	0	310	154	98	56	96	0.97	24	5	7	75	0	16	0	0	0	0	0	0	0	0	0	0	9	0	0	0	0	0	0	0	5	0	0	0	0	0	0	0	0	0	0	0	0	0	0	0	0	0
F421	0	20470	16325	15362	963	15358	0.97	71	5	23	8174	0	0	0	0	0	0	0	0	0	0	0	0	3210	18	0	0	7	0	1074	0	100	0	0	0	0	0	0	1798	0	0	0	0	0	0	0	0	0	0
F422	0	489852	438017	415140	22877	415032	0.97	252	5	145	219351	0	37	0	0	0	22153	0	40339	0	0	0	0	0	0	0	0	73	0	6	0	25523	0	0	0	0	0	17949	734	0	0	0	0	0	0	0	0	0	0
F423	0	964108	858357	815128	43229	814400	0.97	884	5	588	430560	0	0	0	0	0	0	0	0	0	0	0	0	0	0	0	0	0	0	2768	0	106	7	0	0	0	0	0	16845	0	0	0	0	0	0	0	0	0	0
F424	0	737036	662495	630462	32033	630210	0.97	364	5	156	333992	0	16	0	0	0	0	0	0	0	0	0	0	0	0	0	0	383	0	565	0	0	0	0	0	0	0	0	1118	0	0	1563	0	0	0	0	0	0	0
F425	0	84804	68736	65200	3536	65158	0.97	161	5	29	34235	0	34	0	0	0	1600	0	123	226	0	0	623	0	0	0	0	118	0	10337	0	7214	0	0	0	0	0	0	1152	0	0	0	0	0	0	0	0	0	0
F426	0	105136	86590	82460	4130	82410	0.97	216	5	31	43050	0	0	0	0	0	5	0	0	0	0	0	0	0	0	0	0	0	0	0	0	9	0	0	0	0	0	0	0	0	0	0	0	0	0	0	0	0	0
F427	0	87190	77274	72124	5150	72046	0.97	70	5	29	37254	0	32	0	0	0	0	0	0	0	0	0	0	0	0	0	0	0	0	0	0	6	0	0	0	0	0	0	0	0	0	0	0	0	0	0	0	0	0
F428	0	103602	81508	76920	4588	76838	0.97	324	5	52	40895	0	0	0	0	0	0	0	0	0	0	0	0	0	0	0	0	0	0	4819	0	2927	0	0	0	0	0	0	0	4090	0	0	0	0	0	0	0	0	5400
F429	0	102778	91557	87606	3951	84728	0.97	187	5	99	46003	0	31	0	0	0	0	0	1285	0	0	0	0	0	0	0	0	0	0	0	0	6	0	3914	0	0	0	0	1954	0	0	0	0	0	0	0	0	0	0
F42	0	144416	127059	120018	7041	119486	0.97	181	5	71	64400	0	5	0	0	0	0	0	0	0	0	0	0	7209	1534	0	0	0	0	83	0	13	0	0	0	0	423	0	227	0	0	0	0	0	0	0	0	0	0
F430	0	872	233	156	77	156	0.97	30	5	5	94	0	0	0	0	0	0	0	0	0	0	0	0	0	0	0	0	0	0	0	0	0	0	0	0	0	0	0	0	0	0	0	0	0	0	0	0	0	0
F431	0	99736	88096	83950	4146	83912	0.97	106	5	30	43595	0	32	0	0	0	12329	0	0	0	0	0	0	5	0	0	0	0	0	0	0	13	0	0	0	0	0	0	2623	0	0	0	0	0	0	0	0	0	0
F432	0	14426	8579	8084	495	8074	0.97	82	5	8	4207	0	9	0	0	0	0	0	0	0	0	0	0	0	0	0	0	0	0	0	0	0	0	494	0	0	0	0	0	0	0	0	0	0	0	0	0	0	0
F433	0	100796	79465	75484	3981	74946	0.97	251	5	36	39666	0	22	0	0	0	9	0	0	0	0	0	0	0	0	0	0	0	0	0	0	11131	0	0	0	0	0	0	0	0	0	0	0	0	0	0	0	0	0
F434	0	10476	9244	8680	564	8674	0.97	20	5	8	4532	0	17	0	0	0	0	0	0	0	0	0	0	0	0	0	0	0	0	0	0	0	0	0	0	0	0	0	0	0	0	0	0	0	0	0	0	0	0
F435	0	46228	39690	37338	2352	36914	0.97	99	5	34	20026	0	10	0	0	0	0	0	0	0	0	0	0	0	0	0	0	5970	0	0	0	0	0	0	0	0	0	0	0	0	0	0	0	0	0	0	0	0	0
F436	0	130166	115043	109442	5601	109334	0.97	179	5	78	57561	0	0	0	0	0	0	0	0	0	0	0	159	0	0	0	0	9252	0	572	0	0	0	0	0	0	0	0	1779	0	0	0	0	0	0	0	0	0	0
F437	0	103270	93509	89380	4129	88990	0.97	173	5	92	47020	0	0	0	0	0	0	0	0	0	0	0	0	0	0	0	0	0	0	0	0	0	40	0	0	0	0	0	6057	0	0	0	0	0	0	0	0	0	0
F438	0	238	168	150	18	146	0.97	14	5	3	71	0	58	0	0	0	0	0	0	0	0	0	0	0	0	0	0	0	0	0	0	0	0	0	0	0	0	0	0	0	0	0	0	0	0	0	0	0	0
F439	0	101472	89206	84720	4486	84716	0.97	95	5	33	45103	0	14	0	0	0	0	0	0	0	0	0	0	0	0	0	0	0	0	897	0	715	0	0	0	0	0	0	7655	0	0	0	0	0	0	0	0	0	0
F43	0	144644	126170	119348	6822	114262	0.97	206	5	51	63607	0	0	0	0	0	0	0	0	0	0	0	0	0	0	0	0	0	0	2975	0	0	10	0	0	0	0	9669	0	0	0	0	0	0	0	0	0	0	0
F440	0	107512	95320	90810	4510	90758	0.97	209	5	121	47308	0	0	0	0	0	25624	0	0	0	0	0	0	0	0	0	0	1376	0	0	0	0	0	0	0	0	0	0	2445	0	0	0	0	0	0	0	0	0	1840
F441	0	108952	97317	91566	5751	91348	0.97	110	5	35	49261	0	12	0	0	0	19	0	0	0	0	0	0	0	0	0	0	0	0	0	0	47286	0	0	0	0	0	0	0	0	0	0	0	0	0	0	0	0	0
F442	0	111098	98008	92838	5170	91300	0.97	188	5	88	49718	0	0	0	0	0	0	0	0	0	0	0	0	0	0	0	0	0	0	0	0	1366	0	0	0	0	0	0	1001	0	0	0	0	0	0	0	0	0	0
F443	0	114966	103515	98544	4971	98442	0.97	132	5	59	52496	0	12	0	0	0	0	0	0	0	0	0	0	0	0	0	0	0	0	0	0	0	0	0	0	0	0	0	559	0	0	0	0	0	0	0	0	0	0
F444	0	312	183	144	39	144	0.97	17	5	6	82	0	0	0	0	0	0	0	0	0	0	0	12	0	0	0	0	0	0	0	0	6	0	0	0	0	0	0	0	0	0	0	0	0	0	0	0	0	0
F445	0	96196	85973	81996	3977	80258	0.97	249	5	135	42966	0	6	0	0	0	0	0	0	0	0	0	0	0	0	0	0	3432	0	0	0	0	0	0	0	0	0	0	2402	0	0	0	0	0	0	0	0	0	0
F446	0	30	17	12	5	12	0.97	4	5	1	5	0	5	0	0	0	0	0	0	0	0	0	0	0	0	0	0	0	0	0	0	0	0	0	0	0	0	0	0	0	0	0	0	0	0	0	0	0	0
F447	0	93312	81096	76802	4294	76040	0.97	160	5	38	39596	0	0	0	0	0	0	0	0	0	0	0	0	0	0	0	0	0	0	0	0	1879	0	0	0	0	0	0	7402	0	0	0	0	0	0	0	0	0	0
F448	0	68	36	24	12	22	0.97	11	5	1	5	0	5	0	0	0	0	0	0	0	0	0	0	0	0	0	0	0	0	0	0	0	0	0	0	0	0	0	0	0	0	0	0	0	0	0	0	0	0
F449	0	47736	39036	36770	2266	36768	0.97	74	5	14	19749	0	0	0	0	0	0	0	5474	0	0	0	0	0	0	0	0	0	0	0	0	0	0	0	0	0	0	0	208	0	0	0	0	0	0	0	0	0	0
F44	0	108450	91443	83492	7951	83488	0.97	60	5	17	48018	0	6	0	0	0	0	0	0	0	0	0	0	0	0	0	0	0	0	0	0	0	0	0	0	0	0	0	0	0	0	0	0	0	0	0	0	0	0
F450	0	170	44	28	16	24	0.97	14	5	0	0	0	0	0	0	0	0	0	0	0	0	0	0	0	0	0	0	0	0	0	0	0	0	0	0	0	0	0	0	0	0	0	0	0	0	0	0	0	0
F451	0	94530	84290	80204	4086	80176	0.97	76	5	29	42355	0	0	0	0	0	0	0	232	0	0	0	0	0	0	0	0	0	0	0	0	0	0	0	0	0	0	0	0	0	0	0	0	0	0	0	0	0	0
F452	0	8030	3679	3410	269	3410	0.97	83	5	20	1797	0	5	0	0	0	0	0	0	0	0	0	0	0	0	0	0	0	0	0	0	0	0	0	0	0	0	0	0	0	0	0	0	0	0	0	0	0	0
F453	0	107766	91368	87080	4288	86962	0.97	181	5	26	45549	0	13	0	0	0	21090	0	0	0	0	0	0	0	0	0	0	0	0	0	0	0	0	0	0	0	0	0	0	0	0	0	0	2840	0	0	0	0	0
F454	0	96	42	24	18	24	0.97	13	5	1	5	0	0	0	0	0	0	0	0	0	0	0	0	0	0	0	0	0	0	0	0	5	0	0	0	0	0	0	0	0	0	0	0	0	0	0	0	0	0
F455	0	103926	92065	87676	4389	87536	0.97	310	5	184	46269	0	14	0	0	0	2845	0	5318	0	0	0	0	0	0	0	0	2297	0	0	0	0	0	0	0	0	0	0	559	0	0	0	0	0	0	0	0	0	0
F456	0	268	51	34	17	34	0.97	13	5	2	12	0	0	0	0	0	0	0	0	0	0	0	0	0	0	0	0	6	0	0	0	0	0	0	0	0	0	0	0	0	0	0	0	0	0	0	0	0	0
F457	0	103038	92859	88610	4249	88460	0.97	106	5	38	47051	0	14	0	0	0	0	0	0	0	0	0	0	0	0	0	0	0	0	0	0	819	0	0	0	0	0	0	609	0	0	0	0	0	0	0	0	0	0
F458	0	123562	109700	104216	5484	104006	0.97	135	5	39	55622	0	0	0	0	0	0	0	0	0	0	2072	0	133	0	0	0	749	0	10558	14	497	0	0	0	0	0	0	0	0	0	0	0	0	0	0	0	0	0
F459	0	105650	95474	91318	4156	90112	0.97	109	5	43	48136	0	12	0	0	0	0	0	0	0	0	0	0	0	0	0	0	0	0	0	0	0	0	0	0	0	0	0	0	0	0	0	0	0	0	0	0	0	0
F45	0	123556	84887	79120	5767	77852	0.97	393	5	131	41434	0	0	0	0	0	0	0	0	0	0	0	0	0	0	0	0	0	0	14116	0	0	0	0	0	0	0	0	0	0	0	0	0	0	0	0	0	0	0
F460	0	132970	120338	114910	5428	113376	0.97	237	5	97	60295	0	8	0	0	0	5	0	0	0	0	0	0	8719	0	0	0	0	0	0	0	410	0	0	0	0	0	0	2135	0	0	0	0	0	0	0	0	0	137
F461	0	115068	104092	99628	4464	99620	0.97	117	5	48	51861	0	0	0	0	0	368	0	0	0	0	0	0	0	0	0	0	0	0	315	0	0	0	0	0	0	0	0	489	105	0	0	0	0	0	0	0	83	5252
F462	0	116900	104189	98860	5329	98294	0.97	182	5	103	52094	0	9	0	0	0	0	0	0	0	0	0	0	33103	13	0	0	0	0	0	0	1494	0	0	0	0	0	0	49	0	0	0	0	0	0	0	0	0	0
F463	0	91146	81111	76910	4201	76908	0.97	57	5	18	41202	0	0	0	0	0	0	0	0	0	0	0	0	0	0	0	0	0	0	0	0	0	0	0	0	0	0	0	3540	0	0	0	0	0	0	0	0	0	0
F464	0	125408	111774	106162	5612	106144	0.97	84	5	32	55968	0	15	0	0	0	0	0	0	0	0	0	0	36686	0	0	0	0	0	139	0	0	0	0	0	0	0	0	142	0	0	0	0	0	0	0	0	0	0
F465	0	27482	20265	19084	1181	19034	0.97	129	5	30	10090	0	0	0	0	0	0	0	0	0	0	0	0	0	0	0	0	0	0	91	0	4997	0	0	0	0	0	0	0	0	0	0	0	0	0	0	0	0	0
F466	0	52228	45042	42876	2166	42872	0.97	71	5	13	22744	0	17	0	0	0	0	0	0	0	0	0	0	0	0	0	0	163	0	1046	0	0	0	0	0	0	0	0	1181	0	0	0	0	0	0	0	0	0	0
F467	0	94766	81705	77418	4287	77398	0.97	195	5	79	41209	0	9	0	0	0	0	0	0	0	0	0	0	21251	0	0	0	0	0	1319	0	1968	0	0	0	0	0	0	7037	0	0	0	0	0	0	0	0	0	0
F468	0	117380	106209	101336	4873	101330	0.97	111	5	35	53416	0	0	0	0	0	0	0	0	0	0	0	0	0	0	0	0	0	0	0	0	0	0	0	0	0	0	0	347	0	0	0	0	0	0	0	0	0	0
F469	0	108518	96794	91782	5012	91724	0.97	104	5	40	49153	0	11	0	0	0	0	0	0	0	0	0	0	4536	10	0	0	0	0	0	0	0	0	59	0	0	0	0	217	0	0	0	0	0	0	0	0	0	0
F46	0	111098	78126	73580	4546	73412	0.97	262	5	38	39096	0	6	0	0	0	0	0	0	0	0	0	0	0	0	0	0	0	0	0	0	0	0	0	0	0	0	0	0	0	0	0	0	0	0	0	0	0	0
F470	0	116044	102840	96802	6038	96800	0.97	75	5	23	52863	0	0	0	0	0	0	0	0	0	0	0	0	0	0	0	0	0	0	0	0	0	0	0	0	0	0	0	1587	0	0	0	0	0	0	0	0	0	0
F471	0	78	49	32	17	32	0.97	10	5	2	16	0	11	0	0	0	0	0	0	0	0	0	0	0	0	0	0	0	0	0	0	0	0	0	0	0	0	0	0	0	0	0	0	0	0	0	0	0	0
F472	0	102358	89222	84702	4520	80106	0.97	217	5	87	45077	0	180	0	0	0	0	0	0	0	0	0	0	0	0	0	0	0	0	0	0	0	0	0	0	0	0	0	0	0	0	0	0	0	0	0	0	0	0
F473	0	40076	31327	26046	5281	26040	0.97	50	5	19	14177	0	6	0	0	0	0	0	0	0	0	0	0	0	0	0	0	0	0	0	0	0	0	0	0	0	0	0	0	0	0	0	0	0	0	0	0	0	0
F474	0	86	52	38	14	38	0.97	8	5	1	19	0	19	0	0	0	0	0	0	0	0	0	0	0	0	0	0	0	0	0	0	0	0	0	0	0	0	0	0	0	0	0	0	0	0	0	0	0	0
F475	0	90362	79595	75524	4071	75386	0.97	67	5	16	39626	0	0	0	0	0	0	0	0	0	0	0	0	0	0	0	0	0	0	529	0	0	0	0	0	0	0	0	0	0	0	503	0	0	0	0	0	0	0
F476	0	105656	94155	89078	5077	89076	0.97	42	5	14	48041	0	13	0	0	0	0	0	0	0	0	0	0	45822	6	0	0	0	0	0	0	0	0	0	0	0	5	0	0	0	0	0	0	0	0	0	0	0	0
F477	0	56	27	18	9	18	0.97	8	5	0	0	0	0	0	0	0	0	0	0	0	0	0	0	0	0	0	0	0	0	0	0	0	0	0	0	0	0	0	0	0	0	0	0	0	0	0	0	0	0
F478	0	65156	56167	53448	2719	53440	0.97	247	5	113	28357	0	15	0	0	0	0	0	0	0	0	0	0	0	0	0	0	0	0	0	0	0	0	0	0	0	0	0	0	0	0	0	0	0	0	0	0	0	0
F479	0	198208	165321	157108	8213	156876	0.97	371	5	48	82828	0	217	0	0	0	0	0	0	0	0	0	0	0	0	0	0	0	0	0	0	0	0	0	0	0	0	0	0	0	0	0	0	0	0	0	0	0	0
F47	0	14474	12017	11372	645	11372	0.97	54	5	18	5947	0	0	0	0	0	0	0	0	0	0	0	0	4302	0	0	0	0	0	0	0	0	0	0	0	0	0	0	395	0	0	0	0	0	0	0	0	0	0
F480	0	96206	83406	78988	4418	78954	0.97	145	5	49	42187	0	13	0	0	0	0	0	0	0	0	0	0	32810	0	0	0	0	0	0	0	1409	0	0	0	0	0	0	0	0	0	0	0	0	0	0	0	0	0
F481	0	94006	73847	69632	4215	69348	0.97	309	5	81	37063	0	17	0	0	0	5	0	0	0	0	0	0	7	0	0	0	0	0	0	0	8937	2639	0	0	0	0	0	0	0	0	0	0	0	0	0	0	0	0
F482	0	101524	67414	63494	3920	60124	0.97	461	5	71	33225	0	903	0	0	0	0	0	1948	1703	0	171	0	1961	0	0	0	0	0	0	0	0	0	0	0	0	0	0	0	0	0	0	0	0	0	0	0	0	0
F483	0	747278	657966	625710	32256	619762	0.97	871	5	422	331945	0	19	0	0	0	0	0	0	0	0	0	0	13	0	0	0	0	0	0	0	12491	0	0	0	0	0	0	0	0	0	0	0	0	0	0	0	0	0
F484	0	94976	81515	76622	4893	76568	0.97	100	5	16	41458	0	0	0	0	0	0	0	0	0	0	0	0	23163	0	0	0	7	0	0	0	0	0	0	0	0	0	0	5	0	0	0	0	0	0	0	0	0	0
F485	0	233758	204364	194606	9758	194006	0.97	593	5	274	103300	0	19	0	0	0	0	0	0	0	0	0	0	6	0	0	0	0	0	0	0	4030	0	0	0	0	0	0	3567	0	0	0	0	0	0	0	0	0	0
F486	0	289956	254188	241190	12998	240016	0.97	482	5	222	127889	0	127	0	0	0	0	2062	2122	0	0	0	0	0	0	0	0	0	0	0	0	0	0	0	0	0	0	0	0	0	0	0	0	0	0	0	0	0	0
F487	0	160530	141683	134658	7025	134286	0.97	349	5	157	70738	0	16	0	0	0	0	0	0	0	0	0	0	0	0	0	0	0	0	0	0	0	0	8	0	0	0	0	0	0	0	0	0	0	0	0	0	0	0
F488	0	78284	68896	65516	3380	65250	0.97	183	5	51	34151	0	5	0	0	0	0	0	0	0	0	0	0	0	0	0	0	0	0	0	0	0	0	0	0	0	0	0	0	0	0	0	0	0	0	0	0	0	0
F489	0	52286	46441	44174	2267	44172	0.97	34	5	5	23219	0	0	0	0	0	0	0	0	0	0	0	0	0	0	0	0	0	0	0	0	0	0	0	0	0	0	0	0	0	0	0	0	0	0	0	0	0	0
F48	0	11386	8272	7780	492	7758	0.97	71	5	21	4087	0	0	0	0	0	0	0	0	0	0	0	0	10	0	0	0	0	0	361	0	0	0	0	0	0	492	0	2249	0	0	0	0	0	0	0	0	0	0
F490	0	89134	78047	74252	3795	73714	0.97	161	5	31	38998	0	8	0	0	0	0	0	0	0	0	1605	0	0	0	0	0	0	0	0	0	53	0	0	0	0	0	0	1514	0	0	0	0	0	0	0	0	0	0
F491	0	89126	68590	64294	4296	64268	0.97	294	5	102	34503	0	0	0	0	0	0	0	0	0	0	0	0	26642	0	0	0	0	0	0	0	0	0	0	0	0	0	0	0	0	0	0	0	0	0	0	0	0	0
F492	0	25618	16418	15504	914	15488	0.97	205	5	56	7969	0	16	0	0	0	0	0	0	0	0	0	0	0	0	0	0	0	0	0	0	0	0	0	0	0	0	0	0	0	0	0	0	0	0	0	0	0	0
F493	0	93976	70492	66698	3794	66586	0.97	233	5	17	35376	0	0	0	0	0	0	0	0	0	0	0	0	117	0	0	0	0	0	0	0	0	0	0	0	0	0	0	0	0	0	0	0	0	0	0	0	0	0
F494	0	92994	82858	78864	3994	78826	0.97	158	5	55	41731	0	0	0	0	0	0	0	0	0	0	0	0	0	0	0	0	0	0	0	0	0	0	0	0	0	0	0	0	0	0	0	0	0	0	0	0	0	0
F495	0	90134	80838	76988	3850	76974	0.97	109	5	34	40877	0	0	0	0	0	0	0	37	0	0	0	0	0	0	0	0	0	0	0	0	0	0	0	0	0	0	0	1161	0	0	0	0	0	0	0	0	0	0
F496	0	85398	75641	71544	4097	71418	0.97	166	5	73	37694	0	0	0	0	0	0	0	0	0	0	0	0	6	0	0	0	0	0	0	0	30536	0	0	0	0	0	0	0	0	0	0	0	0	0	0	0	0	0
F497	0	82714	68612	64622	3990	64382	0.97	272	5	78	34823	0	10	0	0	0	0	0	0	0	0	0	0	0	0	0	0	0	0	0	0	21305	0	0	0	0	0	0	0	0	0	0	0	0	0	0	0	0	0
F498	0	75358	64298	60288	4010	60224	0.97	151	5	39	32001	0	0	0	0	0	1386	0	0	0	0	576	0	0	0	0	0	20206	0	0	0	0	0	0	0	0	0	0	0	0	0	0	0	0	0	0	0	0	0
F499	0	92754	82714	78752	3962	78744	0.97	124	5	77	41940	0	15	0	0	0	0	0	0	0	0	0	0	35244	6	0	0	267	0	0	0	8	0	0	0	0	0	0	1147	0	0	0	0	0	0	0	0	0	0
F49	0	9954	4142	3846	296	3726	0.97	53	5	9	1954	0	7	0	0	0	0	0	0	0	0	0	0	238	0	0	0	0	0	0	0	0	0	0	0	0	0	0	1005	0	0	0	0	0	0	0	0	0	0
F4	5	101192	86489	81412	5077	80114	0.97	148	5	47	42771	0	5	0	0	0	0	27	36	0	0	0	0	37	0	0	0	1158	0	0	0	0	0	0	0	0	0	1687	0	0	0	0	0	0	0	0	0	0	0
F500	0	94768	84332	80348	3984	79210	0.97	231	5	107	42255	0	0	0	0	0	3585	0	0	0	0	0	0	0	0	0	0	0	0	0	0	392	0	0	0	0	0	0	343	0	0	0	0	0	0	0	0	0	0
F501	0	98222	85104	80204	4900	80046	0.97	127	5	25	41788	1347	12	0	0	0	0	0	17079	0	0	1837	0	0	0	0	0	5271	0	0	0	0	0	0	0	0	0	0	1234	0	0	0	0	0	0	0	0	0	0
F502	0	115502	103400	98476	4924	98460	0.97	60	5	17	51394	0	6	0	0	0	48134	0	0	0	0	0	0	0	0	0	0	0	0	0	0	0	0	0	0	0	0	0	720	0	0	0	0	0	0	0	0	0	0
F503	0	10738	9044	8558	486	8558	0.97	16	5	9	4529	0	0	0	0	0	0	0	0	0	0	0	0	0	0	0	0	0	0	3087	0	376	0	0	0	0	0	0	0	0	0	0	0	0	0	0	0	0	0
F504	0	97702	74017	69666	4351	61578	0.97	354	5	85	36874	0	0	0	0	0	0	0	0	0	0	0	0	0	0	0	0	0	0	0	0	0	0	0	0	0	0	0	0	0	0	0	0	0	0	0	0	0	0
F505	0	83978	73709	69548	4161	69540	0.97	66	5	19	37599	0	0	0	0	0	0	0	0	0	0	0	0	0	0	0	0	0	0	0	0	0	0	0	0	0	0	0	0	0	0	0	0	0	0	0	0	0	0
F506	0	101068	88894	84372	4522	84326	0.97	95	5	20	44972	0	6	0	0	0	11252	0	3646	0	0	0	0	0	0	0	0	0	0	0	0	0	0	0	0	0	0	0	693	0	0	0	0	0	0	0	0	0	0
F507	0	80	44	26	18	26	0.97	16	5	1	8	0	0	0	0	0	0	0	0	0	0	0	0	0	0	0	0	0	0	0	0	0	0	0	0	0	0	0	0	0	0	0	0	0	0	0	0	0	0
F508	0	105944	93633	88386	5247	88214	0.97	208	5	98	47046	0	0	0	0	0	0	0	0	0	0	0	0	0	0	0	0	0	0	0	0	36378	0	0	0	0	0	0	400	0	0	0	0	0	0	0	0	0	0
F50	0	10046	8004	7542	462	6970	0.97	28	5	9	4008	0	0	0	0	0	0	0	0	0	0	0	0	0	0	0	0	0	0	527	0	1592	7	0	0	0	0	0	0	0	0	0	0	0	0	0	0	0	0
F51	0	9648	7143	6720	423	6668	0.97	34	5	11	3589	0	9	0	0	0	0	0	0	0	0	0	0	0	0	0	0	0	0	0	0	6	0	0	0	0	0	0	0	0	0	0	0	0	0	0	0	0	0
F52	0	8518	5537	5186	351	5052	0.97	41	5	10	2610	0	0	0	0	0	0	0	0	0	0	0	0	0	0	0	0	0	0	0	0	0	0	0	0	0	0	0	0	0	0	0	0	0	0	0	0	0	0
F53	0	11992	9743	9210	533	9186	0.97	62	5	27	4888	0	8	0	0	0	0	0	0	0	133	0	0	708	0	0	0	0	0	0	0	0	0	0	0	0	0	0	0	0	0	0	0	0	0	0	0	0	0
F54	0	10818	8240	7750	490	7730	0.97	30	5	4	4150	0	0	0	0	0	0	0	0	0	0	0	0	0	0	0	0	0	0	846	0	1736	0	0	0	0	0	0	0	0	0	0	0	0	0	0	0	0	0
F55	0	510	144	102	42	102	0.97	15	5	2	61	0	0	0	0	0	0	0	0	0	0	0	0	0	0	0	0	0	0	0	0	0	0	0	0	0	0	0	0	0	0	0	0	0	0	0	0	0	0
F56	0	13860	12070	11408	662	11394	0.97	35	5	11	6131	0	7	0	0	0	0	0	0	0	0	0	0	0	0	0	0	0	0	0	0	0	0	0	0	0	234	0	654	0	0	0	0	0	0	0	0	0	0
F57	0	10682	9397	8936	461	8930	0.97	20	5	8	4733	0	0	0	0	0	0	0	0	0	0	0	0	0	0	0	0	0	0	0	0	0	7	0	0	0	0	0	926	0	0	0	0	0	0	0	0	0	0
F58	0	12322	10407	9800	607	9796	0.97	44	5	15	5258	0	10	0	0	0	0	29	0	311	0	0	0	3672	0	0	0	404	0	60	0	0	0	0	0	0	0	0	0	0	0	0	0	0	0	0	0	0	0
F59	0	11320	9499	8998	501	8242	0.97	79	5	29	4648	0	0	0	0	0	0	0	0	0	0	0	0	0	0	0	0	0	0	0	0	0	0	0	0	0	0	0	0	0	0	1433	0	0	0	0	0	0	143
F5	1	121114	82790	77462	5328	77336	0.97	545	5	114	41493	0	5	0	1435	0	0	0	0	0	0	0	0	0	0	0	0	0	0	6	0	10668	0	0	0	0	0	0	0	0	0	0	0	0	0	0	0	0	0
F60	0	10932	7449	6972	477	6938	0.97	47	5	10	3685	0	5	0	0	0	0	0	0	0	0	0	0	0	0	0	0	1285	0	0	0	0	0	0	0	0	0	0	363	0	0	0	0	0	0	0	0	0	0
F61	0	5624	4868	4606	262	4532	0.97	31	5	12	2400	0	5	0	0	0	0	0	0	0	0	0	0	0	0	0	0	0	0	0	0	0	0	0	0	0	0	0	0	0	0	0	0	0	0	0	0	0	0
F62	0	11694	9946	9348	598	9344	0.97	60	5	29	4991	0	0	0	0	0	0	0	0	0	696	0	0	2515	0	0	0	100	0	20	0	0	0	0	0	0	0	0	0	0	0	0	0	0	0	0	0	0	0
F63	0	8986	7634	7106	528	7106	0.97	40	5	14	3881	0	26	0	0	0	0	0	0	0	0	0	0	0	0	0	0	255	0	0	0	341	0	0	0	0	0	0	0	0	0	0	0	0	0	0	0	0	0
F64	0	11056	9313	8712	601	8634	0.97	97	5	41	4649	0	0	0	0	0	0	0	152	0	0	0	0	0	0	0	0	0	0	0	0	0	0	0	0	0	0	0	438	0	0	0	0	0	0	0	0	0	0
F65	0	10768	8966	8418	548	8388	0.97	94	5	53	4521	0	6	0	0	0	0	240	0	0	0	0	0	1335	0	0	130	0	0	0	0	0	0	0	0	0	0	0	0	0	0	0	0	0	0	0	0	0	0
F66	0	4382	3615	3310	305	3310	0.97	23	5	10	1751	0	0	0	0	0	0	0	0	82	21	0	0	1270	0	0	0	7	0	0	0	0	0	0	0	0	0	0	0	0	0	0	0	0	0	0	0	0	0
F67	0	12404	10552	9960	592	9950	0.97	58	5	21	5215	0	8	0	0	0	0	0	0	0	0	101	0	0	0	0	0	740	0	0	0	502	0	0	0	0	0	0	1219	0	0	0	0	0	0	0	0	0	0
F68	0	11818	10248	9676	572	9666	0.97	28	5	11	5204	0	0	0	0	0	0	44	0	0	0	0	0	4743	0	0	0	0	0	0	0	0	0	0	0	0	0	0	26	0	0	0	0	0	0	0	0	0	0
F69	0	14654	12522	11838	684	11826	0.97	75	5	28	6191	0	0	0	0	0	0	0	0	0	0	0	0	0	0	0	0	0	0	19	0	455	0	0	0	0	0	93	110	0	0	0	0	0	0	0	0	0	0
F6	3	28502	18313	17094	1219	16778	0.97	186	5	12	9025	0	0	0	0	0	0	0	0	0	0	0	0	0	0	0	0	0	0	45	0	1328	0	0	0	0	0	0	0	0	0	0	0	0	0	0	0	0	0
F70	0	25654	22573	21188	1385	21186	0.97	112	5	60	11514	0	7	0	0	0	0	0	0	0	0	0	0	0	0	0	0	0	0	0	0	64	0	0	0	0	0	0	0	0	0	0	0	0	0	0	0	0	0
F71	0	4444	3526	2946	580	2940	0.97	23	5	5	1515	0	0	0	0	0	0	0	0	0	0	0	0	0	0	0	0	0	0	0	0	0	0	0	0	0	0	0	0	0	0	0	0	0	0	0	0	0	0
F72	0	12466	10752	10002	750	9966	0.97	60	5	31	5506	0	6	0	0	0	0	0	0	0	0	0	0	0	0	0	0	0	0	0	0	0	0	0	0	0	0	0	0	0	0	0	0	0	0	0	0	0	0
F73	0	118	39	24	15	24	0.97	10	5	1	7	0	0	0	0	0	0	0	0	0	0	0	0	0	0	0	0	0	0	0	0	0	0	0	0	0	0	0	0	0	0	0	0	0	0	0	0	0	0
F74	0	5942	4393	4122	271	4112	0.97	48	5	10	2173	0	7	0	0	0	0	0	0	0	0	0	0	0	0	0	0	0	0	1254	0	0	0	0	0	0	0	0	0	0	0	0	0	0	0	0	0	0	0
F75	0	42192	34890	32734	2156	32700	0.97	195	5	102	17511	0	144	0	0	0	0	0	0	0	0	0	0	0	0	0	0	0	0	130	0	5728	0	0	0	0	0	0	0	0	0	0	0	171	0	0	0	0	0
F76	0	14500	10878	10186	692	10180	0.97	59	5	3	5440	0	0	0	0	0	0	0	0	0	0	0	0	0	0	0	0	0	0	34	0	0	0	0	0	0	0	0	0	0	0	0	0	0	0	0	0	0	0
F77	0	32286	26256	24470	1786	24468	0.97	76	5	28	13372	0	16	0	0	0	0	0	0	0	7026	0	0	0	0	0	0	0	0	0	0	689	0	0	0	0	0	0	0	0	0	0	0	0	0	0	0	0	0
F78	0	87106	74453	69728	4725	69288	0.97	167	5	48	37637	0	0	0	0	0	0	0	0	0	0	0	0	0	0	0	0	1169	0	0	0	0	0	0	0	0	0	0	6434	0	0	0	0	0	0	0	0	0	0
F79	0	82152	69896	65432	4464	63950	0.97	354	5	195	35302	0	17	0	0	0	0	0	0	0	9	0	0	0	0	0	0	0	0	7205	0	0	0	0	0	638	1318	0	0	0	0	0	0	0	0	0	0	0	495
F7	12	34966	22256	20756	1500	20742	0.97	136	5	13	11177	0	14	0	0	0	0	0	0	0	0	0	0	0	0	0	0	0	0	0	0	1622	4107	0	0	0	0	0	872	0	0	0	0	0	0	0	0	0	0
F80	0	66308	56132	52362	3770	51344	0.97	167	5	49	27719	0	0	0	0	0	0	0	0	0	0	0	0	0	0	0	0	0	0	4843	0	1515	0	0	0	0	0	0	0	0	0	0	0	0	0	0	0	0	0
F81	0	29378	25140	23690	1450	23684	0.97	64	5	28	12573	0	5	0	0	0	0	0	0	0	0	0	0	0	0	0	0	0	0	0	0	5	0	0	0	0	0	0	8221	0	0	0	0	0	0	0	0	0	0
F82	0	16880	14480	13590	890	13590	0.97	60	5	38	7193	0	7182	0	0	0	0	0	0	5	0	0	0	0	0	0	0	0	0	0	0	0	0	0	0	0	0	0	0	0	0	0	0	0	0	0	0	0	0
F83	0	13004	373	68	305	58	0.97	158	5	2	38	0	0	0	0	0	0	0	0	0	0	0	0	0	0	0	0	0	0	24	0	0	0	0	0	0	0	0	0	0	0	0	0	0	0	0	0	0	0
F84	0	110572	94906	88700	6206	88698	0.97	41	5	7	48265	0	48137	0	0	0	0	0	8	0	0	0	0	0	0	0	0	0	0	0	0	0	0	0	0	0	0	0	0	0	0	0	0	0	0	0	0	0	0
F85	0	6938	3670	3356	314	3356	0.97	60	5	12	1782	0	0	0	0	0	0	0	0	0	0	0	0	0	0	0	0	0	0	0	0	0	0	0	0	0	0	0	0	0	0	0	0	0	0	0	0	0	0
F86	0	97520	84021	78502	5519	78494	0.97	44	5	7	42614	0	42555	0	0	0	0	0	0	13	0	0	0	0	0	0	0	0	0	0	0	0	0	0	0	0	0	0	0	0	0	0	0	0	0	0	0	0	0
F87	0	43334	1018	30	988	18	0.97	449	5	1	6	0	0	0	0	0	0	0	0	0	0	0	0	0	0	0	0	0	0	0	0	0	0	0	0	0	0	0	0	0	0	0	0	0	0	0	0	0	0
F88	0	102406	88063	82472	5591	82468	0.97	46	5	7	43792	0	43703	0	0	0	0	0	0	12	0	0	0	0	0	0	0	0	0	0	0	0	0	0	0	0	0	0	0	0	0	0	0	0	0	0	0	0	0
F89	0	35630	30144	28410	1734	28356	0.97	82	5	16	15139	0	103	0	0	0	0	0	785	12	0	0	0	0	0	0	0	0	0	0	0	8271	0	0	0	0	0	0	0	0	0	0	0	0	0	0	0	0	0
F8	6	132670	104222	97588	6634	89834	0.97	458	5	93	51201	0	0	0	0	0	0	0	1387	0	0	0	0	0	0	0	0	0	0	0	0	9616	2710	0	0	0	0	0	7243	0	0	0	0	0	0	0	0	0	0
F90	0	25238	18553	17392	1161	17392	0.97	53	5	5	9165	0	0	0	0	0	0	0	0	0	0	0	0	0	0	0	0	0	0	25	0	0	0	0	0	0	0	0	0	0	0	0	0	0	0	0	0	0	0
F91	0	112616	97715	91934	5781	91910	0.97	129	5	44	49606	0	752	0	0	0	18412	0	0	211	268	0	0	24747	0	0	0	0	0	0	0	0	0	0	0	0	0	0	187	0	0	0	0	0	0	0	0	0	501
F92	0	63196	47320	44396	2924	44256	0.97	193	5	69	23705	0	1232	0	0	0	0	0	740	0	0	0	461	0	0	0	0	0	0	0	0	0	0	0	0	0	0	0	0	0	0	0	0	0	0	0	0	0	0
F93	0	230	184	162	22	162	0.97	21	5	4	70	0	10	0	0	0	27	0	0	0	0	0	0	28	0	0	0	0	0	0	0	0	0	0	0	0	0	0	0	0	0	0	0	0	0	0	0	0	0
F94	0	61364	49782	41802	7980	41770	0.97	108	5	30	21487	0	219	0	0	0	0	0	189	0	0	0	0	0	0	0	0	0	0	0	0	436	0	0	0	0	0	0	0	0	0	0	0	0	0	0	0	0	0
F95	0	158960	136958	128732	8226	127796	0.97	239	5	80	67490	0	221	0	0	0	0	0	15300	0	0	1527	0	0	0	0	0	800	0	0	0	0	0	0	0	0	0	0	1906	0	0	0	0	0	0	0	0	0	0
F96	0	164894	140611	132918	7693	132122	0.97	266	5	66	70880	0	465	0	0	0	0	0	358	0	0	0	240	0	0	0	0	13766	0	0	0	6	0	0	0	0	0	0	0	0	0	0	0	0	0	0	0	0	0
F97	0	117510	103864	98622	5242	98608	0.97	104	5	45	52556	0	0	0	0	0	0	0	0	0	0	0	0	0	0	0	0	0	0	49	0	0	0	0	0	0	0	0	0	0	0	0	0	0	0	0	0	0	0
F98	0	129568	110780	105114	5666	105066	0.97	242	5	141	56018	0	37	0	0	0	0	0	0	0	0	0	0	91	0	0	0	0	0	0	0	439	0	0	0	0	0	0	0	0	0	0	0	0	0	0	0	0	0
F99	9	130624	108419	102336	6083	102292	0.97	234	5	79	54675	0	1482	0	0	0	0	0	1631	0	630	0	0	0	0	0	0	0	0	0	0	1620	7	0	0	0	0	13802	0	0	0	0	0	0	0	0	0	0	0
F9	7	166290	140379	131778	8601	131452	0.97	221	5	63	71276	0	9	0	0	0	0	0	0	0	0	0	0	0	0	0	0	0	0	0	0	8	117	0	0	0	0	0	0	0	0	0	0	0	0	0	0	0	0
JL1	NA	109514	81123	70034	11089	69226	0.97	210	5	74	13489	0	458	0	1519	0	0	0	3674	1074	0	0	0	0	0	0	0	0	0	0	0	0	0	0	0	0	0	0	0	0	0	0	0	0	0	0	0	0	0
JL2	NA	54118	40304	34762	5542	34716	0.97	127	5	35	6218	0	17	0	840	0	0	0	106	0	0	0	0	0	0	0	0	0	0	0	0	0	0	0	0	0	0	0	0	0	0	0	0	0	0	0	0	0	0
JL3	NA	71540	51850	43758	8092	43254	0.97	223	5	88	11247	0	7	0	790	0	0	0	2007	825	0	0	0	0	0	0	0	0	0	0	0	0	0	0	0	0	0	0	0	0	0	0	0	0	0	0	0	0	0
N1-1	NA	4838	1628	1462	166	1438	0.97	76	5	9	734	0	16	0	0	0	0	0	0	0	0	0	0	0	0	0	0	0	0	0	0	0	0	0	0	0	0	0	0	0	0	0	0	0	0	0	0	0	0
N1-2	NA	61332	12628	10876	1752	10802	0.97	302	5	38	5852	0	167	0	0	0	0	0	0	0	0	0	0	0	0	0	0	0	0	180	0	0	0	0	0	0	0	0	0	0	0	0	0	0	0	0	0	0	0
N1-3	NA	191614	44444	38748	5696	38692	0.97	743	5	176	21300	0	0	0	0	0	0	0	0	0	0	0	0	0	0	0	0	0	0	30	0	0	0	0	0	0	0	0	0	0	0	0	0	0	0	0	0	0	0
N1-4	NA	144810	29103	24818	4285	24754	0.97	474	5	81	13965	0	0	0	0	0	0	0	0	0	0	0	0	0	0	0	0	0	0	0	0	0	5	0	0	0	0	0	0	0	0	0	0	0	0	0	0	0	0
N1-5	NA	91228	2927	774	2153	736	0.97	444	5	33	596	0	382	0	0	0	0	0	0	0	0	0	0	0	0	0	0	0	0	0	0	0	0	0	0	0	0	0	0	0	0	0	0	0	0	0	0	0	0
N1-6	NA	73510	1600	84	1516	16	0.97	290	5	19	137	0	14	0	0	0	0	0	0	0	0	0	0	0	0	0	0	0	0	0	0	0	0	0	0	0	0	0	0	0	0	0	0	0	0	0	0	0	0
N10-1	NA	18044	369	30	339	22	0.97	195	5	0	0	0	0	0	0	0	0	0	0	0	0	0	0	0	0	0	0	0	0	0	0	0	0	0	0	0	0	0	0	0	0	0	0	0	0	0	0	0	0
N10-2	NA	36560	822	94	728	82	0.97	354	5	2	41	0	0	0	0	0	0	0	0	0	0	0	0	0	0	0	0	0	0	0	0	0	0	0	0	0	0	0	0	0	0	0	0	0	0	0	0	0	0
N10-3	NA	25298	988	438	550	430	0.97	256	5	6	220	0	0	0	0	0	0	0	5	0	0	0	0	0	0	0	0	0	0	0	0	0	32	0	0	0	0	0	0	0	0	0	0	0	0	0	0	0	0
N10-4	NA	3996	1620	1454	166	1448	0.97	46	5	5	782	0	13	0	0	0	0	0	0	0	0	0	0	0	0	0	0	0	0	0	0	0	0	0	0	0	0	0	0	0	0	0	0	0	0	0	0	0	0
N10-5	NA	10866	365	60	305	38	0.97	149	5	2	17	0	0	0	0	0	0	0	0	0	0	0	0	0	0	0	0	0	0	0	0	0	0	0	0	0	0	0	0	0	0	0	0	0	0	0	0	0	0
N10-6	NA	12186	355	36	319	28	0.97	172	5	3	22	0	0	0	0	0	0	0	0	0	0	0	0	0	0	0	0	0	0	0	0	5	0	0	0	0	0	0	0	0	0	0	0	0	0	0	0	0	0
N11-1	NA	4950	153	32	121	26	0.97	45	5	1	14	0	14	0	0	0	0	0	0	0	0	0	0	0	0	0	0	0	0	0	0	0	0	0	0	0	0	0	0	0	0	0	0	0	0	0	0	0	0
N11-2	NA	574	69	28	41	22	0.97	19	5	1	22	0	22	0	0	0	0	0	0	0	0	0	0	0	0	0	0	0	0	0	0	0	0	0	0	0	0	0	0	0	0	0	0	0	0	0	0	0	0
N11-3	NA	9978	3168	2842	326	2828	0.97	100	5	4	1482	0	14	0	0	0	0	0	0	0	0	0	0	0	0	0	0	0	0	0	0	0	0	0	0	0	0	0	0	0	0	0	0	0	0	0	0	0	0
N11-4	NA	5026	150	24	126	20	0.97	60	5	1	8	0	8	0	0	0	0	0	0	0	0	0	0	0	0	0	0	0	0	0	0	0	0	0	0	0	0	0	0	0	0	0	0	0	0	0	0	0	0
N11-5	NA	7042	4277	4034	243	4032	0.97	29	5	3	2109	0	7	0	0	0	0	0	0	0	0	0	0	0	0	0	0	0	0	0	0	0	0	0	0	0	0	0	0	0	0	0	0	0	0	0	0	0	0
N11-6	NA	2898	122	44	78	32	0.97	48	5	1	24	0	24	0	0	0	0	0	0	0	0	0	0	0	0	0	0	0	0	0	0	0	0	0	0	0	0	0	0	0	0	0	0	0	0	0	0	0	0
N12-1	NA	60448	1499	40	1459	24	0.97	639	5	1	5	0	0	0	0	0	0	0	0	0	0	0	0	0	0	0	0	0	0	0	0	0	0	0	0	0	0	0	0	0	0	0	0	0	0	0	0	0	0
N12-2	NA	7202	186	24	162	22	0.97	84	5	0	0	0	0	0	0	0	0	0	0	0	0	0	0	0	0	0	0	0	0	0	0	0	0	0	0	0	0	0	0	0	0	0	0	0	0	0	0	0	0
N12-3	NA	7912	217	26	191	20	0.97	108	5	1	5	0	0	0	0	0	0	0	0	0	0	0	0	0	0	0	0	0	0	0	0	5	0	0	0	0	0	0	0	0	0	0	0	0	0	0	0	0	0
N12-4	NA	17108	454	34	420	22	0.97	186	5	1	20	0	20	0	0	0	0	0	0	0	0	0	0	0	0	0	0	0	0	0	0	0	0	0	0	0	0	0	0	0	0	0	0	0	0	0	0	0	0
N12-5	NA	16702	431	26	405	22	0.97	200	5	1	5	0	0	0	0	0	0	0	0	0	0	0	0	0	0	0	0	0	0	0	0	0	0	0	0	0	0	0	0	0	0	0	0	0	0	0	0	0	0
N12-6	NA	2354	125	20	105	18	0.97	54	5	2	12	0	0	0	0	0	0	0	0	0	0	0	0	0	0	0	0	0	0	0	0	7	0	0	0	0	0	0	0	0	0	0	0	0	0	0	0	0	0
N13-1	NA	3514	118	26	92	26	0.97	43	5	1	6	0	0	0	0	0	0	0	0	0	0	0	0	0	0	0	0	0	0	0	0	0	0	0	0	0	0	0	0	0	0	0	0	0	0	0	0	0	0
N13-2	NA	123548	99605	93956	5649	93926	0.97	326	5	122	49498	0	49212	0	0	0	0	0	0	0	0	0	0	0	0	0	0	0	0	0	0	0	0	0	0	0	0	0	0	0	0	0	0	0	0	0	0	0	0
N13-3	NA	21456	2974	2362	612	2350	0.97	236	5	5	1242	0	0	0	0	0	0	0	0	0	0	0	0	0	0	0	0	0	0	0	0	12	0	0	0	0	0	0	0	0	0	0	0	0	0	0	0	0	0
N13-4	NA	37040	8116	6976	1140	6968	0.97	407	5	17	3697	0	0	0	0	0	0	0	836	0	0	0	1017	0	0	0	0	0	0	0	0	8	6	0	0	0	0	0	0	0	0	0	0	0	0	0	0	0	0
N13-5	NA	2264	138	62	76	60	0.97	33	5	4	39	0	0	0	0	0	0	0	0	0	0	0	0	0	0	0	0	0	0	0	0	15	0	0	0	0	0	0	9	0	0	0	0	0	0	0	0	0	0
N13-6	NA	3920	185	70	115	54	0.97	44	5	1	43	0	43	0	0	0	0	0	0	0	0	0	0	0	0	0	0	0	0	0	0	0	0	0	0	0	0	0	0	0	0	0	0	0	0	0	0	0	0
N14-1	NA	6394	243	52	191	48	0.97	50	5	2	28	0	22	0	0	0	0	0	0	0	0	0	0	0	0	0	0	0	0	0	0	0	0	0	0	0	0	0	0	0	0	0	0	0	0	0	0	0	0
N14-2	NA	92580	3467	870	2597	92	0.97	725	5	81	654	0	30	0	0	0	0	0	0	0	0	0	0	0	0	0	0	0	0	0	0	0	0	0	0	0	0	0	0	0	0	0	0	0	0	0	0	0	0
N14-3	NA	6696	238	48	190	42	0.97	72	5	2	24	0	10	0	0	0	0	0	0	0	0	0	0	0	0	0	0	0	0	0	0	0	0	0	0	0	0	0	0	0	0	0	0	0	0	0	0	0	0
N14-4	NA	14630	459	28	431	18	0.97	140	5	2	11	0	6	0	0	0	0	0	0	0	0	0	0	0	0	0	0	0	0	0	0	0	0	0	0	0	0	0	0	0	0	0	0	0	0	0	0	0	0
N14-5	NA	15302	1325	870	455	864	0.97	116	5	3	470	0	465	0	0	0	0	0	0	0	0	0	0	0	0	0	0	0	0	0	0	0	0	0	0	0	0	0	0	0	0	0	0	0	0	0	0	0	0
N14-6	NA	15554	492	44	448	30	0.97	127	5	1	26	0	26	0	0	0	0	0	0	0	0	0	0	0	0	0	0	0	0	0	0	0	0	0	0	0	0	0	0	0	0	0	0	0	0	0	0	0	0
N15-1	NA	174	71	44	27	44	0.97	14	5	3	26	0	0	0	0	0	0	0	0	0	0	0	0	0	0	0	0	0	0	0	0	0	0	0	0	0	0	0	0	0	0	0	0	0	0	0	0	0	0
N15-2	NA	27092	580	46	534	30	0.97	162	5	7	43	0	0	0	0	0	0	0	0	0	0	0	0	5	0	0	0	0	0	0	0	0	0	0	0	0	0	0	0	0	0	0	0	0	0	0	0	0	0
N15-3	NA	12772	1094	782	312	776	0.97	69	5	8	432	0	0	0	0	0	0	0	0	0	0	0	0	0	0	0	0	0	0	67	0	55	26	0	0	0	0	0	0	0	0	0	0	0	0	0	0	0	0
N15-4	NA	8074	210	20	190	18	0.97	34	5	1	13	0	13	0	0	0	0	0	0	0	0	0	0	0	0	0	0	0	0	0	0	0	0	0	0	0	0	0	0	0	0	0	0	0	0	0	0	0	0
N15-5	NA	31942	855	28	827	16	0.97	252	5	12	73	0	0	0	0	0	0	0	0	0	0	0	0	0	0	0	0	0	0	0	0	0	0	0	0	0	0	0	0	0	0	0	0	0	0	0	0	0	0
N15-6	NA	10992	350	118	232	114	0.97	84	5	1	56	0	56	0	0	0	0	0	0	0	0	0	0	0	0	0	0	0	0	0	0	0	0	0	0	0	0	0	0	0	0	0	0	0	0	0	0	0	0
N16-1	NA	7672	643	426	217	420	0.97	65	5	4	214	0	0	0	0	0	0	0	0	0	0	0	0	0	0	0	0	0	0	0	0	34	8	0	0	0	0	0	0	0	0	0	0	0	0	0	0	0	0
N16-2	NA	15232	422	18	404	6	0.97	95	5	1	5	0	5	0	0	0	0	0	0	0	0	0	0	0	0	0	0	0	0	0	0	0	0	0	0	0	0	0	0	0	0	0	0	0	0	0	0	0	0
N16-3	NA	29292	907	74	833	60	0.97	208	5	18	162	0	0	0	0	0	0	0	0	0	0	0	0	0	0	0	0	0	0	0	0	9	0	0	0	0	0	0	0	0	0	0	0	0	0	0	0	0	0
N16-4	NA	71824	56904	53920	2984	53920	0.97	266	5	129	28053	0	0	0	0	0	0	0	0	0	0	0	0	8	0	0	0	0	0	0	0	0	0	0	0	0	0	0	0	0	0	0	0	0	0	0	0	0	0
N16-5	NA	4518	1253	1076	177	1042	0.97	47	5	14	584	0	0	0	0	0	0	0	0	0	0	0	0	166	0	0	0	0	0	0	0	54	0	0	0	0	0	0	21	0	0	0	0	0	0	0	0	0	18
N16-6	NA	94104	31596	28424	3172	28366	0.97	517	5	70	14989	0	70	0	0	0	0	0	0	0	0	0	0	0	0	0	0	0	0	0	0	0	0	0	0	0	0	0	0	0	0	0	0	0	0	0	0	0	0
N17-1	NA	4520	170	60	110	38	0.97	67	5	2	18	0	12	0	0	0	0	0	0	0	0	0	0	0	0	0	0	0	0	0	0	0	0	0	0	0	0	0	0	0	0	0	0	0	0	0	0	0	0
N17-2	NA	26174	9381	8568	813	8562	0.97	218	5	6	4540	0	0	0	0	0	0	0	0	0	0	0	0	0	0	0	0	0	0	0	0	0	0	0	0	0	0	0	0	0	0	0	0	0	0	0	0	0	0
N17-3	NA	21058	17426	16612	814	16606	0.97	48	5	4	8731	0	13	0	0	0	0	0	0	0	0	0	0	0	0	0	0	0	0	0	0	0	0	0	0	0	0	0	0	0	0	0	0	0	0	0	0	0	0
N17-4	NA	12984	377	22	355	14	0.97	157	5	1	11	0	11	0	0	0	0	0	0	0	0	0	0	0	0	0	0	0	0	0	0	0	0	0	0	0	0	0	0	0	0	0	0	0	0	0	0	0	0
N17-5	NA	8064	2595	2144	451	2144	0.97	71	5	6	1330	0	8	0	0	0	0	0	880	0	0	0	0	0	0	0	0	0	0	0	0	0	0	0	0	0	0	0	0	0	0	0	0	0	0	0	0	0	0
N17-6	NA	36120	890	20	870	10	0.97	366	5	1	9	0	9	0	0	0	0	0	0	0	0	0	0	0	0	0	0	0	0	0	0	0	0	0	0	0	0	0	0	0	0	0	0	0	0	0	0	0	0
N18-1	NA	94886	2402	100	2302	48	0.97	954	5	2	16	0	0	0	0	0	0	0	0	0	0	0	0	0	0	0	0	0	0	0	0	0	0	0	0	0	0	0	0	0	0	0	0	0	0	0	0	0	0
N18-2	NA	62170	1453	58	1395	40	0.97	648	5	6	35	0	0	0	0	0	0	0	0	0	0	0	0	0	0	0	0	0	0	0	0	0	0	0	0	0	0	0	0	0	0	0	0	0	0	0	0	0	0
N18-3	NA	20358	1137	590	547	578	0.97	254	5	4	325	0	0	0	0	0	0	0	0	0	0	0	0	0	0	0	0	0	0	0	0	0	307	0	0	0	0	0	0	0	0	0	0	0	0	0	0	0	0
N18-4	NA	9154	257	42	215	36	0.97	110	5	1	26	0	26	0	0	0	0	0	0	0	0	0	0	0	0	0	0	0	0	0	0	0	0	0	0	0	0	0	0	0	0	0	0	0	0	0	0	0	0
N18-5	NA	19016	522	32	490	24	0.97	243	5	0	0	0	0	0	0	0	0	0	0	0	0	0	0	0	0	0	0	0	0	0	0	0	0	0	0	0	0	0	0	0	0	0	0	0	0	0	0	0	0
N18-6	NA	15632	354	22	332	14	0.97	168	5	0	0	0	0	0	0	0	0	0	0	0	0	0	0	0	0	0	0	0	0	0	0	0	0	0	0	0	0	0	0	0	0	0	0	0	0	0	0	0	0
N19-1	NA	28140	1332	624	708	604	0.97	356	5	8	317	0	0	0	0	0	0	0	0	0	0	0	0	0	0	0	0	0	0	24	0	31	0	0	0	0	0	0	140	0	0	0	0	0	0	0	0	0	0
N19-2	NA	8820	502	278	224	278	0.97	113	5	1	153	0	153	0	0	0	0	0	0	0	0	0	0	0	0	0	0	0	0	0	0	0	0	0	0	0	0	0	0	0	0	0	0	0	0	0	0	0	0
N19-3	NA	21176	485	16	469	12	0.97	223	5	0	0	0	0	0	0	0	0	0	0	0	0	0	0	0	0	0	0	0	0	0	0	0	0	0	0	0	0	0	0	0	0	0	0	0	0	0	0	0	0
N19-4	NA	10614	277	14	263	10	0.97	147	5	0	0	0	0	0	0	0	0	0	0	0	0	0	0	0	0	0	0	0	0	0	0	0	0	0	0	0	0	0	0	0	0	0	0	0	0	0	0	0	0
N19-5	NA	8676	599	372	227	366	0.97	110	5	5	183	0	0	0	0	0	0	0	0	0	0	0	0	0	0	0	0	46	0	0	0	0	6	0	0	0	0	0	33	0	0	0	0	0	0	0	0	0	0
N19-6	NA	5928	169	18	151	14	0.97	78	5	1	7	0	7	0	0	0	0	0	0	0	0	0	0	0	0	0	0	0	0	0	0	0	0	0	0	0	0	0	0	0	0	0	0	0	0	0	0	0	0
N2-1	NA	2278	364	202	162	152	0.97	94	5	5	96	0	11	0	0	0	0	0	0	0	0	0	0	0	0	0	0	0	0	49	0	0	0	0	0	0	0	0	0	0	0	0	0	0	0	0	0	0	0
N2-2	NA	38726	4732	3682	1050	3620	0.97	405	5	23	1915	0	41	0	0	0	0	0	0	0	0	0	0	0	0	0	0	0	0	0	0	0	0	0	0	0	0	0	0	0	0	0	0	0	0	0	0	0	0
N2-3	NA	62690	13764	11900	1864	11882	0.97	597	5	35	6213	0	0	0	0	0	0	0	0	0	0	0	0	0	0	0	0	0	0	95	0	9	0	0	0	0	0	0	0	0	0	0	0	0	0	0	0	0	0
N2-4	NA	42338	19693	18134	1559	18128	0.97	297	5	6	9645	0	0	0	0	0	0	0	0	0	0	0	0	0	0	0	0	0	0	0	0	11	16	0	0	0	0	5	0	0	0	0	0	0	0	0	0	0	0
N2-5	NA	7948	358	78	280	74	0.97	136	5	7	48	0	0	0	0	0	0	0	0	0	0	0	0	0	0	0	0	0	0	0	0	5	5	0	0	0	0	0	0	0	0	0	0	0	0	0	0	0	0
N2-6	NA	302	115	74	41	46	0.97	28	5	2	39	0	33	0	0	0	0	0	0	0	0	0	0	0	0	0	0	0	0	0	0	0	0	0	0	0	0	0	0	0	0	0	0	0	0	0	0	0	0
N3-1	NA	26516	721	78	643	38	0.97	160	5	8	60	0	13	0	0	0	0	0	0	0	0	0	0	0	0	0	0	0	0	0	0	0	0	0	0	0	0	0	0	0	0	0	0	0	0	0	0	0	0
N3-2	NA	14038	379	44	335	14	0.97	108	5	2	19	0	12	0	0	0	0	0	0	0	0	0	0	0	0	0	0	0	0	0	0	0	0	0	0	0	0	0	0	0	0	0	0	0	0	0	0	0	0
N3-3	NA	14446	431	114	317	106	0.97	77	5	2	53	0	0	0	0	0	0	0	0	0	0	0	0	0	0	0	0	0	0	28	0	0	0	0	0	0	0	0	0	0	0	0	0	0	0	0	0	0	0
N3-4	NA	18646	509	26	483	26	0.97	132	5	7	40	0	5	0	0	0	0	0	0	0	0	0	0	0	0	0	0	0	0	0	0	0	0	5	0	0	0	0	0	0	0	0	0	0	0	0	0	0	0
N3-5	NA	15570	390	32	358	24	0.97	112	5	2	12	0	0	0	0	0	0	0	0	0	0	0	0	0	0	0	0	0	0	0	0	0	0	0	0	0	0	0	0	0	0	0	0	0	0	0	0	0	0
N3-6	NA	14462	1072	734	338	712	0.97	65	5	1	388	0	388	0	0	0	0	0	0	0	0	0	0	0	0	0	0	0	0	0	0	0	0	0	0	0	0	0	0	0	0	0	0	0	0	0	0	0	0
N4-1	NA	6460	167	32	135	30	0.97	57	5	2	12	0	7	0	0	0	0	0	0	0	0	0	0	0	0	0	0	0	0	0	0	0	0	0	0	0	0	0	0	0	0	0	0	0	0	0	0	0	0
N4-2	NA	2708	92	8	84	6	0.97	38	5	1	14	0	14	0	0	0	0	0	0	0	0	0	0	0	0	0	0	0	0	0	0	0	0	0	0	0	0	0	0	0	0	0	0	0	0	0	0	0	0
N4-3	NA	90826	79554	75350	4204	74776	0.97	151	5	56	39889	0	0	0	0	0	0	268	1919	428	286	0	0	11581	0	0	0	0	0	26	0	0	0	0	0	0	0	0	0	0	0	0	0	0	0	0	0	0	0
N4-4	NA	44778	39348	37188	2160	36234	0.97	116	5	39	19788	0	0	0	0	0	0	0	0	0	0	0	0	0	0	0	0	0	0	0	0	0	0	0	0	0	0	0	172	0	0	0	0	0	0	0	0	0	0
N4-5	NA	23166	19656	18480	1176	18444	0.97	56	5	20	9690	0	0	0	0	0	0	0	0	0	0	0	0	0	0	0	0	0	0	0	0	0	0	0	0	0	0	0	2665	0	0	0	0	0	0	0	0	0	0
N4-6	NA	96372	63683	59192	4491	55782	0.97	495	5	68	29910	0	8	0	0	0	0	0	0	0	0	0	0	0	0	0	0	0	0	13120	0	0	0	0	0	0	0	0	0	0	0	0	0	0	0	0	0	0	0
N5-1	NA	84018	15186	13242	1944	13206	0.97	140	5	3	7087	0	26	0	0	0	0	0	0	0	0	0	7054	0	0	0	0	0	0	0	0	0	0	0	0	0	0	0	0	0	0	0	0	0	0	0	0	0	0
N5-2	NA	11578	2765	2096	669	2080	0.97	113	5	3	1063	0	946	0	0	0	0	0	0	0	0	0	0	0	0	0	0	0	0	0	0	0	0	0	0	0	0	0	0	0	0	0	0	0	0	0	0	0	0
N5-3	NA	54646	25892	23844	2048	23828	0.97	156	5	9	12570	0	5191	0	0	0	0	0	0	0	1165	0	0	8	0	0	0	0	0	0	0	7	6	0	0	0	0	0	0	0	0	0	0	0	0	0	0	0	0
N5-4	NA	62468	24757	22726	2031	22720	0.97	202	5	34	12292	0	0	0	0	0	0	0	0	0	0	0	0	0	0	0	0	0	0	9	0	8	0	0	0	0	0	0	0	0	0	0	0	0	0	0	0	0	0
N5-5	NA	82268	45940	41840	4100	41836	0.97	261	5	46	21718	0	5788	0	0	0	0	0	0	0	0	0	10827	10	0	0	0	0	0	60	0	38	0	0	0	0	0	0	0	0	0	0	0	0	0	0	0	0	0
N5-6	NA	376	138	74	64	74	0.97	10	5	3	76	0	54	0	0	0	0	0	15	0	0	0	0	0	0	0	0	0	0	0	0	0	0	0	0	0	0	0	0	0	0	0	0	0	0	0	0	0	0
N6-1	NA	32400	741	28	713	22	0.97	299	5	1	25	0	25	0	0	0	0	0	0	0	0	0	0	0	0	0	0	0	0	0	0	0	0	0	0	0	0	0	0	0	0	0	0	0	0	0	0	0	0
N6-2	NA	11886	381	62	319	56	0.97	144	5	3	61	0	47	0	0	0	0	0	14	0	0	0	0	0	0	0	0	0	0	0	0	0	0	0	0	0	0	0	0	0	0	0	0	0	0	0	0	0	0
N6-3	NA	109888	94726	88990	5736	88848	0.97	239	5	78	47764	0	192	0	0	0	2041	0	0	0	0	0	0	0	0	0	0	0	0	0	0	22998	2863	0	0	0	0	0	699	0	0	0	0	0	0	0	0	0	0
N6-4	NA	90348	76885	71936	4949	68978	0.97	129	5	46	38422	0	0	0	0	0	0	0	0	0	0	0	0	0	0	0	0	255	0	290	0	7	0	0	0	0	0	0	386	0	0	0	0	0	0	0	0	0	10
N6-5	NA	94378	82473	77802	4671	77644	0.97	153	5	37	41447	0	0	0	0	0	0	0	0	0	0	0	0	448	0	0	0	213	0	0	0	292	0	0	0	0	0	0	0	0	0	0	0	0	0	0	0	0	10
N6-6	NA	87502	73348	67624	5724	67618	0.97	44	5	9	36214	0	36175	0	0	0	0	0	0	5	0	0	0	0	0	0	0	0	0	0	0	0	0	0	0	0	0	0	0	0	0	0	0	0	0	0	0	0	0
N7-1	NA	110428	62314	57754	4560	57738	0.97	224	5	53	31012	0	26	0	0	0	0	0	25441	0	0	0	5253	0	0	0	0	0	0	0	0	0	0	0	0	0	0	0	0	0	0	0	0	0	0	0	0	0	0
N7-2	NA	113876	20651	17566	3085	17534	0.97	329	5	55	9712	0	71	0	0	0	0	0	0	0	0	0	0	0	0	0	0	0	0	0	0	0	0	0	0	0	0	0	0	0	0	0	0	0	0	0	0	0	0
N7-3	NA	114632	30460	27004	3456	26970	0.97	407	5	35	14404	0	0	0	0	0	0	0	0	0	0	0	0	6	0	0	0	0	0	0	0	5	0	0	0	0	0	0	0	0	0	0	0	0	0	0	0	0	0
N7-4	NA	97994	2037	108	1929	80	0.97	468	5	53	361	0	0	0	0	0	0	0	0	0	0	0	0	0	0	0	0	0	0	0	0	9	0	0	0	0	0	0	0	0	0	0	0	0	0	0	0	0	0
N7-5	NA	140154	45392	40942	4450	40910	0.97	576	5	116	21949	0	5139	0	0	0	0	0	0	0	0	0	0	0	0	0	0	0	0	0	0	0	25	0	0	0	0	0	9	0	0	0	0	0	0	0	0	0	0
N7-6	NA	128812	52784	48264	4520	48242	0.97	264	5	29	26114	0	28	0	0	0	0	0	5	0	0	0	0	0	0	0	0	0	0	0	0	0	0	0	0	0	0	0	0	0	0	0	0	0	0	0	0	0	0
N8-1	NA	24592	653	52	601	36	0.97	311	5	1	29	0	29	0	0	0	0	0	0	0	0	0	0	0	0	0	0	0	0	0	0	0	0	0	0	0	0	0	0	0	0	0	0	0	0	0	0	0	0
N8-2	NA	8696	233	18	215	16	0.97	98	5	1	16	0	16	0	0	0	0	0	0	0	0	0	0	0	0	0	0	0	0	0	0	0	0	0	0	0	0	0	0	0	0	0	0	0	0	0	0	0	0
N8-3	NA	92458	2172	50	2122	14	0.97	979	5	2	10	0	5	0	0	0	0	0	0	0	0	0	0	0	0	0	0	0	0	0	0	0	0	0	0	0	0	0	0	0	0	0	0	0	0	0	0	0	0
N8-4	NA	88368	1804	60	1744	40	0.97	797	5	3	22	0	11	0	0	0	0	0	0	0	0	0	0	0	0	0	0	0	0	0	0	0	0	0	0	0	0	0	0	0	0	0	0	0	0	0	0	0	0
N8-5	NA	155756	38080	33184	4896	33128	0.97	1028	5	59	18097	0	17005	0	0	0	0	0	0	0	0	0	0	10	0	0	0	0	0	0	0	0	0	0	0	0	0	0	0	0	0	0	0	0	0	0	0	0	0
N8-6	NA	106960	2277	78	2199	44	0.97	944	5	1	34	0	34	0	0	0	0	0	0	0	0	0	0	0	0	0	0	0	0	0	0	0	0	0	0	0	0	0	0	0	0	0	0	0	0	0	0	0	0
N9-1	NA	77910	32435	29856	2579	29840	0.97	213	5	19	15996	0	26	0	0	0	0	0	0	0	0	0	0	0	0	0	0	0	0	0	0	0	0	0	0	0	0	0	0	0	0	0	0	0	0	0	0	0	0
N9-2	NA	17338	481	64	417	50	0.97	140	5	4	53	0	35	0	0	0	0	0	0	0	0	0	0	0	0	0	0	0	0	0	0	0	0	0	0	0	0	0	0	0	0	0	0	0	0	0	0	0	0
N9-3	NA	96198	30436	27612	2824	27580	0.97	326	5	70	14803	0	0	0	0	0	0	0	0	0	0	0	0	5	0	0	0	0	0	0	0	0	0	0	0	0	0	0	0	0	0	0	0	0	0	0	0	0	0
N9-4	NA	41884	726	66	660	64	0.97	191	5	3	25	0	0	0	0	0	0	0	0	0	0	0	0	0	0	0	0	0	0	0	0	0	0	0	0	0	0	0	0	0	0	0	0	0	0	0	0	0	0
N9-5	NA	57244	1073	38	1035	24	0.97	279	5	11	66	0	0	0	0	0	0	0	0	0	0	0	0	0	0	0	0	0	0	0	0	0	0	0	0	0	0	0	0	0	0	0	0	0	0	0	0	0	0
N9-6	NA	20262	291	48	243	48	0.97	59	5	3	16	0	5	0	0	0	0	0	0	0	0	0	0	0	0	0	0	0	0	0	0	0	0	0	0	0	0	0	0	0	0	0	0	0	0	0	0	0	0
NU10	12	171454	143911	134268	9643	133718	0.97	387	5	88	73777	0	15	0	0	0	0	0	0	0	0	0	0	0	0	0	0	27650	0	27238	0	4175	2980	0	0	0	0	0	1711	0	0	0	0	0	0	0	0	0	0
NU11	1	142434	105627	98740	6887	98536	0.97	288	5	85	53839	0	0	0	0	0	0	0	5474	0	0	0	0	0	0	0	0	0	0	0	26	0	9	8	0	0	0	0	0	0	0	0	0	0	0	0	0	0	0
NU12	5	127540	106470	99032	7438	98966	0.97	95	5	13	54980	0	10	0	0	0	4963	0	6	0	0	0	0	0	0	0	0	10256	0	28	0	9412	6	0	0	0	0	0	0	0	0	0	0	0	0	0	0	0	0
NU13	0	177412	153898	144740	9158	143920	0.97	522	5	232	75967	0	0	0	0	0	0	8	0	0	0	0	0	0	0	0	0	3092	0	0	0	25418	1173	0	0	0	0	425	2419	0	0	0	0	0	0	0	0	0	478
NU14	0	113814	92344	86664	5680	85722	0.97	400	5	109	46644	0	8	0	0	0	1266	0	0	0	0	0	0	0	0	0	0	0	0	5767	0	9995	1955	0	0	0	0	0	12195	0	0	0	0	0	0	0	0	0	1489
NU15	0	154490	135704	128706	6998	128506	0.97	511	5	187	67684	0	10	0	0	0	116	0	0	0	0	0	0	5996	0	0	0	1601	0	10792	0	20142	1801	0	0	0	0	370	1418	0	0	0	0	0	0	0	0	0	276
NU16	0	168400	145233	137022	8211	136868	0.97	232	5	104	73004	0	0	0	0	0	0	0	0	0	0	0	0	0	0	0	0	0	0	59211	39	479	0	0	0	0	0	0	0	0	0	0	0	0	0	0	0	0	139
NU17	0	191530	88132	81330	6802	79810	0.97	487	5	80	43834	0	20	0	0	0	0	0	16784	0	0	0	0	0	0	0	17209	0	0	7	0	10	0	0	0	0	0	0	0	0	0	0	0	0	0	0	0	0	0
NU18	0	90218	68807	64804	4003	64752	0.97	197	5	51	34331	0	0	0	0	0	0	0	0	0	0	0	0	0	0	0	0	0	0	0	0	0	0	101	0	0	0	0	0	0	0	0	0	0	0	0	0	0	0
NU19	0	142394	108090	100540	7550	100380	0.97	230	5	62	52923	15490	13	0	0	0	0	0	7	0	0	0	0	0	0	0	0	0	0	0	0	8	0	0	0	0	0	0	9662	0	0	0	0	0	0	0	0	0	0
NU1	1	148558	102903	96918	5985	96468	0.97	410	5	81	51152	0	8	0	0	0	0	0	0	0	0	0	0	0	0	0	0	24121	0	0	0	8369	0	0	0	0	0	0	0	0	0	0	0	0	0	0	0	0	0
NU20	0	4994	225	54	171	52	0.97	69	5	4	32	0	0	0	0	0	0	0	0	0	0	0	0	0	0	0	0	0	0	0	0	5	0	0	0	0	0	0	0	0	0	0	0	0	0	0	0	0	0
NU21	0	38840	26174	24520	1654	24348	0.97	129	5	18	12911	0	17	0	0	0	0	0	5	1623	0	0	0	0	0	0	0	5	0	3867	0	0	0	0	0	0	0	0	0	0	0	0	0	0	0	0	0	0	0
NU22	0	177624	147458	139490	7968	133994	0.97	348	5	148	74301	0	0	0	0	0	0	0	9	20	0	0	0	2214	0	0	0	4239	0	0	0	1588	0	70	0	0	0	0	10006	0	0	0	0	0	0	0	0	0	0
NU23	0	130708	99117	93260	5857	93234	0.97	311	5	104	49676	0	0	0	0	0	0	0	33	5	5	0	0	136	0	0	0	8099	0	37	0	0	0	3317	0	0	0	0	0	0	0	0	0	0	0	0	0	0	0
NU24	0	233698	199921	187844	12077	186898	0.97	256	5	93	101910	0	12	0	0	0	67	0	7693	0	0	0	0	84	0	0	0	7679	0	0	0	3402	0	0	0	0	0	0	0	0	0	0	0	0	0	0	0	0	0
NU2	12	160718	141739	134394	7345	134202	0.97	507	5	230	70427	0	0	0	0	0	0	0	0	0	0	0	0	0	0	0	0	0	0	69	0	30228	12355	0	0	0	0	0	2647	0	0	0	0	0	0	0	0	0	0
NU3	5	173122	150132	141524	8608	141208	0.97	155	5	33	75580	0	21	0	0	0	0	0	0	0	0	0	0	0	0	0	0	0	0	0	0	53505	3627	0	0	0	0	0	0	0	0	0	0	0	0	0	0	0	0
NU4	6	160900	142548	134992	7556	134806	0.97	318	5	154	71407	0	0	0	0	0	0	0	0	0	0	0	0	0	0	0	0	1249	0	2196	0	39642	16	0	0	0	0	0	0	0	0	0	0	0	0	0	0	0	0
NU5	1	160894	133113	122086	11027	121982	0.97	254	5	118	68137	0	9	0	0	0	0	0	0	0	0	0	0	0	0	0	0	0	0	12761	0	9327	7	0	0	0	0	0	0	0	0	0	0	0	0	0	0	0	0
NU6	12	125694	110603	104016	6587	103910	0.97	140	5	54	53982	0	0	0	0	0	0	3455	0	0	0	0	0	0	0	0	0	0	0	0	0	20104	2398	0	0	0	0	0	0	0	0	0	0	0	0	0	0	0	0
NU7	12	133334	114406	108114	6292	107966	0.97	346	5	124	56846	0	16	0	0	0	0	0	310	0	0	0	0	0	0	0	0	41700	0	0	0	316	4434	0	0	0	0	0	0	0	0	0	0	0	0	0	0	0	0
NU8	7	612	357	312	45	312	0.97	24	5	4	158	0	5	0	0	0	0	0	0	0	0	0	0	0	0	0	0	0	0	0	0	138	0	0	0	0	0	0	9	0	0	0	0	0	0	0	0	0	0
NU9	1	207668	179984	169908	10076	169454	0.97	303	5	80	90829	0	0	0	0	0	0	0	0	0	0	0	0	0	0	0	0	0	0	55	0	35218	0	0	0	0	0	0	2902	0	0	0	0	0	0	0	0	0	5002
P1-1	NA	130120	112615	105516	7099	105472	0.97	69	5	11	56536	0	56459	0	0	0	0	0	0	7	0	0	0	0	0	0	0	0	0	0	0	0	0	0	0	0	0	0	0	0	0	0	0	0	0	0	0	0	0
P1-2	NA	97962	84671	79424	5247	79372	0.97	75	5	5	42302	0	42244	0	0	0	0	0	0	0	0	0	0	0	0	0	0	0	0	8	0	0	0	0	0	0	0	0	0	0	0	0	0	0	0	0	0	0	0
P1-3	NA	130180	114167	107414	6753	107414	0.97	33	5	7	57578	0	57517	0	0	0	0	0	0	0	0	0	0	0	0	0	0	0	0	0	0	6	0	0	0	0	0	0	0	0	0	0	0	0	0	0	0	0	0
P1-4	NA	181686	158355	148122	10233	148108	0.97	73	5	18	80854	0	73859	0	0	0	0	0	9	0	0	0	0	0	0	0	0	0	0	0	0	6	0	0	0	0	0	0	0	0	0	0	0	0	0	0	0	0	0
P1-5	NA	167600	146310	137198	9112	137194	0.97	52	5	11	74508	0	74315	0	0	0	0	0	0	12	0	0	0	0	0	0	0	0	0	0	0	0	0	0	0	0	0	0	0	0	0	0	0	0	0	0	0	0	0
P1-6	NA	130572	114176	107222	6954	107216	0.97	125	5	77	57812	0	56886	0	0	0	0	0	0	0	0	0	0	0	0	0	0	0	0	0	0	0	0	0	0	0	0	0	0	0	0	0	0	0	0	0	0	0	0
P10-1	NA	100406	78415	70046	8369	70038	0.97	33	5	4	40239	0	40225	0	0	0	0	0	0	0	0	0	0	0	0	0	0	0	0	0	0	0	0	0	0	0	0	0	0	0	0	0	0	0	0	0	0	0	0
P10-2	NA	119878	102306	95192	7114	95188	0.97	66	5	14	52227	0	52018	0	0	0	0	0	0	13	0	0	0	0	0	0	0	0	0	0	0	0	0	0	0	0	0	0	0	0	0	0	0	0	0	0	0	0	0
P10-3	NA	135906	114001	104482	9519	104444	0.97	191	5	132	59038	0	58268	0	0	0	0	11	8	40	0	0	0	7	0	0	0	0	0	0	0	5	8	0	0	0	0	0	0	0	0	0	0	0	0	0	0	0	0
P10-4	NA	44314	39895	38020	1875	38012	0.97	23	5	3	20017	0	19982	0	0	0	0	0	0	28	0	0	0	0	0	0	0	0	0	0	0	0	0	0	0	0	0	0	0	0	0	0	0	0	0	0	0	0	0
P10-5	NA	88040	79812	76240	3572	76230	0.97	136	5	77	39924	0	39782	0	0	0	0	0	0	0	0	0	0	0	0	0	0	0	0	0	0	10	0	0	0	0	0	0	0	0	0	0	0	0	0	0	0	0	0
P10-6	NA	99724	89339	84914	4425	84910	0.97	165	5	102	44770	0	44593	0	0	0	0	0	0	0	0	0	0	0	0	0	0	0	0	0	0	0	0	0	0	0	0	0	8	0	0	0	0	0	0	0	0	0	0
P11-1	NA	81544	72330	68462	3868	68454	0.97	129	5	91	36334	0	35926	0	0	0	0	0	0	0	0	0	0	0	0	0	0	0	0	0	0	0	0	0	0	0	0	0	0	0	0	0	0	0	0	0	0	0	0
P11-2	NA	54052	47973	45346	2627	45332	0.97	30	5	2	24195	0	24182	0	0	0	0	0	0	0	0	0	0	0	0	0	0	0	0	0	0	0	0	0	0	0	0	0	0	0	0	0	0	0	0	0	0	0	0
P11-3	NA	86370	76683	72414	4269	72408	0.97	35	5	8	38801	0	38730	0	0	0	0	0	0	0	0	0	0	0	0	0	0	0	0	0	0	0	0	0	0	0	0	0	0	0	0	0	0	0	0	0	0	0	0
P11-4	NA	113082	100819	95530	5289	95486	0.97	49	5	10	50209	0	49995	0	0	0	0	0	0	45	0	0	0	0	0	0	0	0	0	30	0	0	0	0	0	0	0	0	0	0	0	0	0	0	0	0	0	0	0
P11-5	NA	73866	65779	62386	3393	62386	0.97	28	5	3	33054	0	33049	0	0	0	0	0	0	0	0	0	0	0	0	0	0	0	0	0	0	0	0	0	0	0	0	0	0	0	0	0	0	0	0	0	0	0	0
P11-6	NA	138682	123940	117618	6322	117606	0.97	44	5	7	62027	0	61637	0	0	0	0	0	0	0	0	0	0	0	0	0	0	0	0	0	0	0	0	0	0	0	0	0	0	0	0	0	0	0	0	0	0	0	0
P12-1	NA	93478	83864	79676	4188	79672	0.97	29	5	6	41755	0	41650	0	0	0	0	0	0	0	0	0	0	0	0	0	0	0	0	0	0	0	5	0	0	0	0	0	0	0	0	0	0	0	0	0	0	0	0
P12-2	NA	93488	82919	77944	4975	77944	0.97	120	5	75	42264	0	38724	0	0	0	0	0	0	0	0	0	0	0	0	0	0	0	0	0	0	0	0	0	0	0	0	0	0	0	0	0	0	0	0	0	0	0	0
P12-3	NA	97156	86524	81720	4804	81720	0.97	34	5	6	44025	0	43931	0	0	0	0	0	0	0	0	0	0	0	0	0	0	0	0	0	0	0	0	6	0	0	0	0	0	0	0	0	0	0	0	0	0	0	0
P12-4	NA	92090	82568	78370	4198	78370	0.97	30	5	5	41201	0	41172	0	0	0	0	0	0	0	0	0	0	7	0	0	0	0	0	0	0	0	0	0	0	0	0	0	0	0	0	0	0	0	0	0	0	0	0
P12-5	NA	91192	82303	78298	4005	78294	0.97	25	5	6	41521	0	41466	0	0	0	0	0	0	0	0	0	0	0	0	0	0	0	0	0	0	5	0	0	0	0	0	0	0	0	0	0	0	0	0	0	0	0	0
P12-6	NA	97790	87091	82092	4999	82090	0.97	44	5	5	44419	0	40866	0	0	0	0	0	0	0	0	0	0	0	0	0	0	0	0	0	0	5	0	0	0	0	0	0	0	0	0	0	0	0	0	0	0	0	0
P13-1	NA	99668	88862	83760	5102	83760	0.97	128	5	84	45305	0	44756	0	0	0	0	0	0	0	0	0	0	0	0	0	0	0	0	0	0	0	0	10	0	0	0	0	0	0	0	0	0	0	0	0	0	0	0
P13-2	NA	78736	70398	66806	3592	66806	0.97	33	5	5	35308	0	35283	0	0	0	0	0	0	0	0	0	0	0	0	0	0	0	0	0	0	0	0	0	0	0	0	0	0	0	0	0	0	0	0	0	0	0	0
P13-3	NA	79902	71616	67934	3682	67930	0.97	47	5	12	36125	0	35998	0	0	0	0	0	0	0	0	0	0	0	0	0	0	0	0	0	0	11	10	0	0	0	0	0	0	0	0	0	0	0	0	0	0	0	0
P13-4	NA	87334	77093	72480	4613	72472	0.97	52	5	12	39262	0	38809	0	0	0	5	0	0	0	0	0	0	0	0	0	0	0	0	0	0	8	7	0	0	0	0	0	0	0	0	0	0	0	0	0	0	0	0
P13-5	NA	82614	73267	69052	4215	69052	0.97	45	5	9	37107	0	36996	0	0	0	0	0	0	19	0	0	0	8	0	0	0	0	0	5	0	10	0	0	0	0	0	0	0	0	0	0	0	0	0	0	0	0	0
P13-6	NA	92512	82913	78674	4239	78672	0.97	42	5	12	41788	0	41547	0	0	0	0	0	0	0	0	0	0	5	0	0	0	0	0	0	0	8	5	0	0	0	0	0	6	0	0	0	0	0	0	0	0	0	0
P14-1	NA	74698	65718	61390	4328	61382	0.97	17	5	4	31969	0	31875	0	0	0	0	0	0	14	0	0	0	0	0	0	0	0	0	0	0	0	0	0	0	0	0	0	0	0	0	0	0	0	0	0	0	0	0
P14-2	NA	100674	88782	83424	5358	83418	0.97	142	5	98	43989	0	43428	0	0	0	0	36	0	0	0	0	0	0	0	0	0	0	0	0	0	0	0	0	0	0	0	0	0	0	0	0	0	0	0	0	0	0	0
P14-3	NA	82610	72798	68606	4192	68602	0.97	29	5	7	36324	0	36204	0	0	0	0	0	0	24	0	0	0	0	0	0	0	5	0	0	0	0	0	0	0	0	0	0	0	0	0	0	0	0	0	0	0	0	0
P14-4	NA	53670	47793	44752	3041	44750	0.97	19	5	4	23307	0	23250	0	0	0	0	0	0	0	0	0	0	0	0	0	0	0	0	0	0	0	0	0	0	0	0	0	0	0	0	0	0	0	0	0	0	0	0
P14-5	NA	109504	97640	92310	5330	92306	0.97	172	5	113	48196	0	47270	0	0	0	0	0	0	0	0	0	0	0	0	0	0	0	0	0	0	0	0	0	0	0	0	0	0	0	0	0	0	0	0	0	0	0	0
P14-6	NA	112698	100368	94876	5492	94870	0.97	38	5	8	50392	0	49896	0	0	0	0	65	0	206	0	0	0	0	0	0	0	0	0	0	0	0	0	0	0	0	0	0	0	0	0	0	0	0	0	0	0	0	0
P15-1	NA	90064	78982	74038	4944	74032	0.97	42	5	5	39534	0	39468	0	0	0	0	0	0	0	0	0	0	0	0	0	0	0	0	0	0	0	0	0	0	0	0	0	0	0	0	0	0	0	0	0	0	0	0
P15-2	NA	81140	71797	67558	4239	67554	0.97	111	5	67	36058	0	33395	0	0	0	0	0	0	0	0	0	0	9	0	0	0	0	0	0	0	0	0	0	0	0	0	0	0	0	0	0	0	0	0	0	0	0	0
P15-3	NA	98960	88062	83202	4860	83200	0.97	152	5	90	44189	0	40834	0	0	0	0	0	0	0	0	0	0	0	0	0	0	0	0	0	0	0	0	0	0	0	0	0	0	0	0	0	0	0	0	0	0	0	0
P15-4	NA	101628	90037	84850	5187	84848	0.97	45	5	9	45065	0	42335	0	0	0	0	0	0	0	0	0	0	0	0	0	0	0	0	0	0	5	0	7	0	0	0	0	0	0	0	0	0	0	0	0	0	0	0
P15-5	NA	81238	72014	67736	4278	67732	0.97	26	5	4	35779	0	35739	0	0	0	0	0	0	0	0	0	0	0	0	0	0	0	0	0	0	0	0	0	0	0	0	0	0	0	0	0	0	0	0	0	0	0	0
P15-6	NA	80172	71593	67554	4039	67548	0.97	107	5	75	36111	0	35676	0	0	0	0	0	0	0	0	0	0	0	0	0	0	0	0	0	0	0	0	0	0	0	0	0	0	0	0	0	0	0	0	0	0	0	0
P16-1	NA	89090	79611	75234	4377	75230	0.97	33	5	7	40077	0	39764	0	0	0	0	37	0	0	0	0	0	0	0	0	0	0	0	0	0	0	0	0	0	0	0	0	0	0	0	0	0	0	0	0	0	0	0
P16-2	NA	66444	56911	50718	6193	50714	0.97	25	5	6	26220	0	26129	0	0	0	0	0	0	0	0	0	0	0	0	0	0	0	0	0	0	17	0	0	0	0	0	0	0	0	0	0	0	0	0	0	0	0	0
P16-3	NA	100952	90124	85018	5106	85010	0.97	142	5	91	44462	0	43092	0	0	0	6	0	0	0	0	0	0	0	0	0	0	0	0	0	0	0	0	0	0	0	0	0	0	0	0	0	0	0	0	0	0	0	0
P16-4	NA	87190	78281	73892	4389	73888	0.97	127	5	54	38564	0	36709	0	0	0	0	0	0	0	0	0	0	13	0	0	0	0	0	0	0	0	0	13	0	0	0	0	0	0	0	0	0	0	0	0	0	0	0
P16-5	NA	112316	101245	96178	5067	96170	0.97	47	5	13	50266	0	50154	0	0	0	0	0	7	0	0	0	0	5	0	0	0	0	0	0	0	6	0	0	0	0	0	0	0	0	0	0	0	0	0	0	0	0	0
P16-6	NA	84488	74964	69660	5304	69658	0.97	52	5	8	35988	0	35941	0	0	0	0	0	0	0	0	0	0	0	0	0	0	0	0	0	0	0	0	0	0	0	0	0	0	0	0	0	0	0	0	0	0	0	0
P17-1	NA	114036	102536	97510	5026	97508	0.97	37	5	7	51384	0	51289	0	0	0	0	0	0	0	0	0	0	0	0	0	0	0	0	0	0	0	0	0	0	0	0	0	0	0	0	0	0	0	0	0	0	0	0
P17-2	NA	103876	92978	88162	4816	88160	0.97	23	5	5	46908	0	46881	0	0	0	0	0	0	0	0	0	0	0	0	0	0	0	0	0	0	0	0	0	0	0	0	0	0	0	0	0	0	0	0	0	0	0	0
P17-3	NA	129810	116650	110832	5818	110822	0.97	166	5	117	58808	0	57619	0	0	0	0	0	0	47	0	0	0	0	0	0	0	0	0	0	0	0	0	0	0	0	0	0	0	0	0	0	0	0	0	0	0	0	0
P17-4	NA	110914	98673	93270	5403	93060	0.97	151	5	97	50074	0	48492	0	0	0	0	0	0	19	0	0	0	0	0	0	0	0	0	0	0	0	0	0	0	0	0	0	0	0	0	0	0	0	0	0	0	0	0
P17-5	NA	85624	75932	71748	4184	71742	0.97	25	5	7	38171	0	38118	0	0	0	0	0	5	0	0	0	0	0	0	0	0	0	0	0	0	0	0	0	0	0	0	0	0	0	0	0	0	0	0	0	0	0	0
P17-6	NA	83800	74228	69762	4466	69760	0.97	26	5	5	36527	0	36458	0	0	0	0	0	0	0	0	0	0	0	0	0	0	0	0	0	0	0	0	0	0	0	0	0	0	0	0	0	0	0	0	0	0	0	0
P18-1	NA	100060	89652	85030	4622	85028	0.97	25	5	3	45207	0	45098	0	0	0	0	0	0	0	0	0	0	0	0	0	0	0	0	0	0	0	0	0	0	0	0	0	0	0	0	0	0	0	0	0	0	0	0
P18-2	NA	90454	81183	76922	4261	76916	0.97	32	5	7	41165	0	41090	0	0	0	0	0	12	0	0	0	0	0	0	0	0	0	0	0	0	0	0	0	0	0	0	0	0	0	0	0	0	0	0	0	0	0	0
P18-3	NA	101426	91791	87450	4341	87448	0.97	132	5	89	46342	0	44893	0	0	0	0	0	0	0	0	0	0	5	0	0	0	0	0	0	0	0	0	0	0	0	0	0	0	0	0	0	0	0	0	0	0	0	0
P18-4	NA	103938	93567	88710	4857	88706	0.97	34	5	5	47347	0	47275	0	0	0	0	0	0	56	0	0	0	0	0	0	0	0	0	0	0	0	0	0	0	0	0	0	0	0	0	0	0	0	0	0	0	0	0
P18-5	NA	80260	71443	67552	3891	67550	0.97	117	5	76	35653	0	35185	0	0	0	0	0	0	0	0	0	0	0	0	0	0	0	0	0	0	0	0	0	0	0	0	0	0	0	0	0	0	5	0	0	0	0	0
P18-6	NA	81576	72451	68688	3763	68688	0.97	111	5	64	36436	0	35942	0	0	0	6	0	5	52	0	0	0	0	0	0	0	5	0	0	0	0	0	0	0	0	0	0	0	0	0	0	0	0	0	0	0	0	0
P19-1	NA	79610	71926	68456	3470	68456	0.97	30	5	8	36270	0	36095	0	0	0	0	0	0	0	0	0	0	0	0	0	0	0	0	0	0	6	0	0	0	0	0	0	0	0	0	0	0	0	0	0	0	0	0
P19-2	NA	82430	74009	70400	3609	70392	0.97	126	5	85	37235	0	36140	0	0	0	0	0	0	0	0	0	0	0	0	0	0	0	0	0	0	0	0	0	0	0	0	0	0	0	0	0	0	0	0	0	0	0	0
P19-3	NA	82600	69257	63416	5841	63416	0.97	87	5	58	34732	0	33879	0	0	0	0	0	0	30	0	0	0	0	0	0	0	0	0	0	0	0	0	0	0	0	0	0	0	0	0	0	0	0	0	0	0	0	0
P19-4	NA	88938	79065	74602	4463	74598	0.97	87	5	47	40074	0	39695	0	0	0	0	0	0	0	0	0	0	0	0	0	0	0	0	0	0	0	0	0	0	0	0	0	0	0	0	0	0	0	0	0	0	0	0
P19-5	NA	96174	85375	80118	5257	80116	0.97	27	5	7	43688	0	43618	0	0	0	0	0	0	0	0	0	0	0	0	0	0	0	0	0	0	0	0	0	0	0	0	0	0	0	0	0	0	0	0	0	0	0	0
P19-6	NA	80230	71635	67926	3709	67920	0.97	23	5	3	36009	0	35986	0	0	0	0	0	0	0	0	0	0	0	0	0	0	0	0	0	0	0	0	0	0	0	0	0	0	0	0	0	0	0	0	0	0	0	0
P2-1	NA	52444	44492	41344	3148	41320	0.97	47	5	4	22490	0	22464	0	0	0	0	0	0	0	0	0	0	0	0	0	0	0	0	0	0	0	0	0	0	0	0	0	0	0	0	0	0	0	0	0	0	0	0
P2-2	NA	97160	82199	76184	6015	76164	0.97	162	5	98	41795	0	41265	0	0	0	0	0	0	5	0	0	0	0	0	0	0	0	0	0	0	0	0	0	0	0	0	0	0	0	0	0	0	0	0	0	0	0	0
P2-3	NA	64448	55918	52538	3380	52524	0.97	42	5	5	28173	0	28134	0	0	0	0	0	0	0	0	0	0	0	0	0	0	0	0	0	0	8	0	0	0	0	0	0	0	0	0	0	0	0	0	0	0	0	0
P2-4	NA	62936	47789	41112	6677	41110	0.97	35	5	10	22448	0	22358	0	0	0	0	0	0	0	0	0	0	7	0	0	0	0	0	0	0	6	0	0	0	0	0	5	0	0	0	0	0	0	0	0	0	0	0
P2-5	NA	344	212	150	62	150	0.97	27	5	4	78	0	51	0	0	0	0	0	0	0	0	0	0	0	0	0	0	0	0	0	0	6	0	0	0	0	0	0	0	0	0	0	0	0	0	0	0	0	0
P2-6	NA	238	140	96	44	96	0.97	20	5	7	68	0	17	0	0	0	0	0	0	0	0	0	0	5	0	0	0	5	0	0	0	5	0	0	0	0	0	0	0	0	0	0	0	0	0	0	0	0	0
P3-1	NA	81904	70339	65708	4631	65652	0.97	144	5	87	35263	0	34434	0	0	0	0	5	0	8	0	0	0	0	0	0	0	0	0	0	0	0	0	0	0	0	0	0	0	0	0	0	0	0	0	0	0	0	0
P3-2	NA	6920	5856	5484	372	5478	0.97	21	5	2	2904	0	2887	0	0	0	0	0	0	0	0	0	0	0	0	0	0	0	0	0	0	0	0	0	0	0	0	0	0	0	0	0	0	0	0	0	0	0	0
P3-3	NA	14996	13118	12308	810	12308	0.97	32	5	8	6583	0	6553	0	0	0	0	0	0	0	0	0	0	0	0	0	0	0	0	0	0	0	0	0	0	0	0	0	0	0	0	0	0	0	0	0	0	0	0
P3-4	NA	11598	9094	7704	1390	7704	0.97	54	5	14	4984	0	4920	0	0	0	0	0	0	0	0	0	0	0	0	0	0	0	0	0	0	0	0	0	0	0	0	0	0	0	0	0	0	0	0	0	0	0	0
P3-5	NA	12190	10207	9242	965	9240	0.97	42	5	17	5291	0	4605	0	0	0	0	0	0	0	0	0	0	0	0	0	0	0	0	0	0	0	0	0	0	0	0	0	0	0	0	0	0	0	0	0	0	0	0
P3-6	NA	13292	11669	10976	693	10976	0.97	15	5	4	5901	0	5878	0	0	0	0	0	0	0	0	0	0	0	0	0	0	0	0	0	0	0	0	0	0	0	0	0	0	0	0	0	0	0	0	0	0	0	0
P4-1	NA	10918	9206	8526	680	8518	0.97	66	5	31	4650	0	4588	0	0	0	0	0	0	0	0	0	0	0	0	0	0	0	0	0	0	0	0	0	0	0	0	0	0	0	0	0	0	0	0	0	0	0	0
P4-2	NA	78396	66193	61458	4735	61450	0.97	45	5	6	33614	0	33561	0	0	0	0	0	0	9	0	0	0	0	0	0	0	0	0	0	0	0	0	0	0	0	0	0	0	0	0	0	0	0	0	0	0	0	0
P4-3	NA	25246	22002	20774	1228	20754	0.97	43	5	18	11026	0	5	0	0	0	0	203	0	1142	0	0	0	7993	0	0	0	0	0	0	0	6	0	0	0	0	0	0	204	0	0	0	0	0	0	0	0	0	0
P4-4	NA	218	132	100	32	64	0.97	19	5	6	50	0	11	0	0	0	0	0	0	0	0	0	0	0	0	0	0	5	0	0	0	6	0	0	0	0	0	0	0	0	0	0	0	0	0	0	0	0	0
P4-5	NA	33532	28338	26644	1694	26276	0.97	78	5	25	14374	0	6	0	0	0	0	0	730	0	0	0	0	8589	0	0	0	0	0	0	0	0	0	0	0	0	0	0	358	0	0	0	0	0	0	0	0	0	0
P4-6	NA	46154	39937	37698	2239	37478	0.97	69	5	18	20120	0	0	0	0	0	0	2536	0	0	0	0	0	3170	0	0	0	0	0	0	0	0	0	0	0	0	143	0	0	0	0	0	0	0	0	0	0	0	0
P5-1	NA	106748	91480	85388	6092	85380	0.97	41	5	9	45902	0	45820	0	0	0	0	0	0	13	0	0	0	0	0	0	0	0	0	0	0	0	0	0	0	0	0	0	0	0	0	0	0	0	0	0	0	0	0
P5-2	NA	85020	73031	68212	4819	68194	0.97	151	5	85	36808	0	35001	0	0	0	0	0	0	0	0	0	0	0	0	0	0	0	0	0	0	0	0	0	0	0	0	0	0	0	0	0	0	0	0	0	0	0	0
P5-3	NA	62004	53879	50502	3377	50500	0.97	38	5	8	26858	0	26749	0	0	0	0	0	0	0	0	0	0	0	0	0	0	9	0	0	0	9	0	0	0	0	0	0	0	0	0	0	0	0	0	0	0	0	0
P5-4	NA	85186	74016	69352	4664	69346	0.97	42	5	11	36609	0	36358	0	0	0	0	0	0	17	0	0	0	9	0	0	0	0	0	0	0	0	0	0	0	0	0	0	0	0	0	0	0	0	0	0	0	0	0
P5-5	NA	118450	104426	98434	5992	98430	0.97	58	5	17	52561	0	52315	0	0	0	0	0	0	12	0	0	0	12	0	0	0	0	0	0	0	9	7	0	0	0	0	0	5	0	0	0	0	0	0	0	0	0	0
P5-6	NA	73932	63790	59016	4774	59014	0.97	34	5	5	30746	0	30698	0	0	0	0	0	0	0	0	0	0	0	0	0	0	12	0	0	0	0	0	0	0	0	0	0	0	0	0	0	0	0	0	0	0	0	0
P6-1	NA	116936	99833	92880	6953	92878	0.97	45	5	6	50997	0	50921	0	0	0	0	11	0	8	0	0	0	0	0	0	0	0	0	0	0	0	0	0	0	0	0	0	0	0	0	0	0	0	0	0	0	0	0
P6-2	NA	23698	13942	13034	908	13034	0.97	149	5	49	6942	0	71	0	0	0	0	0	0	0	0	0	0	0	0	0	0	0	0	0	0	0	0	0	0	0	0	0	0	0	0	0	0	0	0	0	0	0	0
P6-3	NA	98024	83722	78222	5500	78088	0.97	203	5	36	40835	0	0	0	0	0	0	0	0	0	0	0	0	0	0	0	0	0	0	0	0	0	38343	0	0	0	0	0	0	0	0	0	0	0	0	0	0	0	0
P6-4	NA	79868	62643	58428	4215	58234	0.97	180	5	28	31422	0	169	0	0	0	0	0	0	0	0	0	0	0	0	0	0	0	0	0	0	6744	0	0	0	0	0	0	0	0	0	0	0	0	0	0	0	0	0
P6-5	NA	112154	95268	89716	5552	89664	0.97	433	5	222	48435	0	177	0	0	0	0	0	0	0	0	0	0	8	0	0	0	0	0	435	0	902	6	0	0	0	0	0	0	0	0	0	0	0	0	0	0	0	0
P6-6	NA	101516	87721	81962	5759	81450	0.97	270	5	110	43372	0	66	0	0	0	0	0	27	0	0	0	0	0	0	0	0	13	0	0	0	0	1850	0	0	0	0	0	3436	0	0	0	0	0	0	0	0	0	244
P7-1	NA	127574	109353	101908	7445	101902	0.97	48	5	12	55422	0	55198	0	0	0	0	0	0	22	0	0	0	0	0	0	0	0	0	0	0	0	0	0	0	0	0	0	0	0	0	0	0	0	0	0	0	0	0
P7-2	NA	132442	115188	108318	6870	108314	0.97	64	5	13	57450	0	57113	0	0	0	0	0	12	0	0	0	0	0	0	0	0	0	0	0	0	0	0	0	0	0	0	0	0	0	0	0	0	0	0	0	0	0	0
P7-3	NA	101926	87710	82102	5608	82098	0.97	51	5	9	44143	0	40920	0	0	0	0	0	0	15	0	0	0	0	0	0	0	0	0	5	0	5	0	0	0	0	0	0	0	0	0	0	0	0	0	0	0	0	0
P7-4	NA	72952	62689	57934	4755	57926	0.97	38	5	7	30474	0	28983	0	0	0	0	0	0	5	0	0	0	6	0	0	0	7	0	0	0	0	0	0	0	0	0	0	0	0	0	0	0	0	0	0	0	0	0
P7-5	NA	134960	118240	111222	7018	111168	0.97	66	5	24	59808	0	59223	0	0	0	0	0	10	7	0	0	0	12	0	0	0	0	0	0	0	6	0	0	0	0	0	0	5	0	0	0	0	0	0	0	0	0	0
P7-6	NA	110636	95708	89710	5998	89708	0.97	155	5	90	47569	0	46588	0	0	0	0	0	0	15	0	0	0	0	0	0	0	0	0	0	0	0	0	0	0	0	0	0	0	0	0	0	0	0	0	0	0	0	0
P8-1	NA	136668	116907	109212	7695	109202	0.97	188	5	137	59249	0	58170	0	0	0	0	0	0	0	0	0	0	0	0	0	0	0	0	0	0	0	0	0	0	0	0	0	0	0	0	0	0	0	0	0	0	0	0
P8-2	NA	190	77	58	19	58	0.97	4	5	1	38	0	38	0	0	0	0	0	0	0	0	0	0	0	0	0	0	0	0	0	0	0	0	0	0	0	0	0	0	0	0	0	0	0	0	0	0	0	0
P8-3	NA	131628	111990	104252	7738	104240	0.97	43	5	8	57145	0	51985	0	0	0	0	0	0	0	0	0	0	0	0	0	0	0	0	0	0	0	0	0	0	0	0	0	0	0	0	0	0	0	0	0	0	0	0
P8-4	NA	92304	79180	73846	5334	73846	0.97	110	5	63	40325	0	40076	0	0	0	0	0	5	0	0	0	0	0	0	0	0	0	0	0	0	0	0	0	0	0	0	0	0	0	0	0	0	0	0	0	0	0	0
P8-5	NA	127846	110360	103540	6820	103540	0.97	50	5	9	55918	0	55821	0	0	0	0	0	0	0	0	0	0	0	0	0	0	0	0	0	0	0	0	0	0	0	0	0	0	0	0	0	0	0	0	0	0	0	0
P8-6	NA	28054	20568	16272	4296	16270	0.97	19	5	3	9216	0	9196	0	0	0	0	0	0	8	0	0	0	0	0	0	0	0	0	0	0	0	0	0	0	0	0	0	0	0	0	0	0	0	0	0	0	0	0
P9-1	NA	90732	75307	69030	6277	69028	0.97	32	5	6	36948	0	34420	0	0	0	0	5	0	0	0	0	0	0	0	0	0	0	0	0	0	0	0	0	0	0	0	0	0	0	0	0	0	0	0	0	0	0	0
P9-2	NA	100832	77428	65372	12056	65366	0.97	83	5	11	42433	0	42307	0	0	0	0	0	0	24	0	0	0	0	0	0	0	0	0	0	0	0	0	0	0	0	0	0	0	0	0	0	0	0	0	0	0	0	0
P9-3	NA	107376	92301	86132	6169	86132	0.97	191	5	131	46118	0	41876	0	0	0	0	0	11	43	0	0	0	0	0	0	0	5	0	0	0	0	0	0	0	0	0	0	0	0	0	0	0	0	0	0	0	0	0
P9-4	NA	115308	100197	93868	6329	93864	0.97	54	5	9	50471	0	50354	0	0	0	0	0	0	27	0	0	0	0	0	0	0	0	0	0	0	0	0	0	0	0	0	0	0	0	0	0	0	0	0	0	0	0	0
P9-5	NA	120108	104389	97592	6797	97584	0.97	58	5	12	53218	5	53108	0	0	0	0	0	0	18	0	0	0	5	0	0	0	0	0	0	0	0	8	0	0	0	0	0	6	0	0	0	0	0	0	0	0	0	0
P9-6	NA	111426	95773	89466	6307	89452	0.97	59	5	10	48477	0	44560	6	0	0	0	0	0	18	0	0	0	0	0	0	0	0	0	0	0	0	0	0	0	0	0	0	0	0	0	0	0	0	0	0	0	0	0
[truncated: 51 more columns]
