# Supplementary material for: Needle in a haystack? A comparison of eDNA metabarcoding and targeted qPCR for detection of the great crested newt (Triturus cristatus)
Source: Ecol Evol. 2018 May 29;8(12):6330–41. doi: 10.1002/ece3.4013 (PMC6024127; doi:10.1002/ece3.4013)
Supplement: Supplementary file 3 [file ECE3-8-6330-s003.xlsx]

## Sheet: GCN metabarcoding workflow
Sample size	532				Key		number of reactions
							quantity
Sampling
Equipment	Supplier	Pack	Quantity needed	Rounded Quantity	Cost	Total	Individually	No. needed per pond	Cost per pond
Plastic pipettes (25 mL)	VWR	200	2.66	3	251.47	754.41	1.25735	1	1.25735
Whirl-pak stand-up bags (36 oz)	Cole-Palmer	500	1.064	2	156	312	0.312	1	0.312
Sterile sampling ladle (30 mL)	Cole-Palmer	50	10.64	11	132	1452	2.64	1	2.64
Sterile centrifuge tubes (50 mL) x 6	Sigma-aldrich	500	1.064	2	210.48	420.96	0.42096	6	2.52576
Gloves (5 pairs)	STARLAB	2500	0.2128	1	417.08	417.08	0.166832	10	1.66832
Ethanol (33 mL)	Stores	2500	0.2128	1	5.5	5.5	0.0022	33.5	0.0737
Sodium acetate (1.5 mL, pH 5.2)	ThermoFisher	5	106.4	107	19.33	2068.31	3.866	1.5	5.799
									14.2761	7594.9	for all ponds
DNA extraction
Equipment	Supplier	Pack	Quantity needed	Rounded Quantity	Cost	Total	Individually	No. needed per pond	Cost per sample
Qiagen DNeasy Blood and Tissue Kit	Qiagen	250	2.128	3	859.2	2577.6	3.4368	1	3.4368
1000 μL pipette tips (10 x 96)	STARLAB	960	0.554167	1	46.61	46.61	0.0485521	10	0.485521
200 μL pipette tips (10 x 96)	STARLAB	960	0.554167	1	46.61	46.61	0.0485521	3	0.145656
									4.06798	2164.16	for all ponds
PCR 1 (three replicates)
Equipment	Supplier	Pack	Quantity needed	Rounded Quantity	Cost	Total	Individually	No. needed per sample	Cost per sample
MyTaq HS Red Mix	Bioline	5000	0.3192	1	774	774	0.1548	30	4.644	assuming 10ul used for reactions
Molecular grade water	FisherScientific	666666	0.002394	1	69.12	69.12	0.00010368	18	0.00186624	assuming 6ul used for reactions
F1 Primer (100uM, 25nmole)	IDT	1000	1.596	2	16.8	33.6	0.0168	3	0.001512	100uM makes 10 x 10uM dilutions (1000uL)
F2 Primer (100uM, 25nmole)	IDT	1000	1.596	2	17.4	34.8	0.0174	3	0.001566	100uM makes 10 x 10uM dilutions (1000uL)
R1 Primer (100uM, 25nmole)	IDT	1000	1.596	2	16.5	33	0.0165	3	0.001485	100uM makes 10 x 10uM dilutions (1000uL)
R2 Primer (100uM, 25nmole)	IDT	1000	1.596	2	17.1	34.2	0.0171	3	0.001539	100uM makes 10 x 10uM dilutions (1000uL)
PCR tubes	STARLAB	960	1.6625	2	43.71	87.42	0.0455313	3	0.136594
20 μL pipette tips (10 x 96)	STARLAB	960	1.6625	2	46.61	93.22	0.0485521	3	0.145656
10 μL pipette tips (10 x 96)	STARLAB	960	1.6625	2	46.61	93.22	0.0485521	3	0.145656
1.5 ml microcentrifuge tubes	STARLAB	500	1.064	2	8.028	16.056	0.016056	0.0018797	3.01805e-05
									5.0799
PCR 1 Clean-up
Equipment	Supplier	Pack	Quantity needed	Rounded Quantity	Cost	Total	Individually	No. needed per sample	Cost per sample
E.Z.N.A. Cycle Pure Kit (V-spin) 200 tests	VWR	200	2.66	3	122.49	367.47	0.61245	1	0.61245
1000 μL pipette tips (10 x 96)	STARLAB	960	0.554167	1	46.61	46.61	0.0485521	10	0.485521
200 μL pipette tips (10 x 96)	STARLAB	960	0.554167	1	46.61	46.61	0.0485521	3	0.145656
20 μL pipette tips (10 x 96)	STARLAB	960	0.554167	1	46.61	46.61	0.0485521	1	0.0485521
Microcentrifuge tubes (1.5ml)	Stores	500	1.064	2	4.5	9	0.009	1	0.009
									1.30118
PCR 2
Equipment	Supplier	Pack	Quantity needed	Rounded Quantity	Cost	Total	Individually	No. needed per sample	Cost per sample
MyTaq HS Red Mix	Bioline	5000	0.1064	1	774	774	0.1548	10	1.548	assuming 10ul used for reactions
Molecular grade water	FisherScientific	666666	0.000798001	1	69.12	69.12	0.00010368	6	0.000622081	assuming 5ul used for reactions
F tags (100uM, 25nmole) x 16	IDT	16000	0.03325	1	15.3	15.3	0.00095625	1	9.5625e-06	100uM makes 10 x 10uM dilutions (1000uL)
R tags (100uM, 25nmole) x 24	IDT	24000	0.0221667	1	14.1	14.1	0.0005875	1	5.875e-06	100uM makes 10 x 10uM dilutions (1000uL)
PCR tubes	STARLAB	960	0.554167	1	43.71	43.71	0.0455313	1	0.0455313
20 μL pipette tips (10 x 96)	STARLAB	960	0.554167	1	46.61	46.61	0.0485521	1	0.0485521
10 μL pipette tips (10 x 96)	STARLAB	960	0.554167	1	46.61	46.61	0.0485521	2	0.0971042
Hyperladder 50bp	Bioline	100	5.32	6	49.2	295.2	0.492	0.045	0.02214
									1.76197
PCR 2 Clean-up
Equipment	Supplier	Pack	Quantity needed	Rounded Quantity	Cost	Total	Individually	No. needed per sample	Cost per sample
AMPure XP beads	Agencourt	60000	0.1596	1	886.86	886.86	0.014781	0.0186	0.000274927	Assuming ratio of 1.2x beads to PCR product
PCR plates	STARLAB	960	0.554167	1	39.49	39.49	0.0411354	1	0.0411354
Plate seals	STARLAB	100	5.32	6	49.44	296.64	0.4944	0.01	0.004944
200 μL pipette tips (10 x 96)	STARLAB	960	0.554167	1	46.61	46.61	0.0485521	5	0.24276
10/20 μL pipette tips (10 x 96)	STARLAB	960	0.554167	1	46.61	46.61	0.0485521	1	0.0485521
Molecular grade water	FisherScientific	4000000	0.001995	1	69.12	69.12	1.728e-05	9.6	0.000165888	Assuming purified DNA eluted in 15ul water
Ethanol	Stores	2500000	0.08512	1	5.5	5.5	2.2e-06	4.8	1.056e-05	Assuming washes performed with 200ul
									0.337843
Quantification/pooling
Equipment	Supplier	Pack	Quantity needed	Rounded Quantity	Cost	Total	Individually	No. needed per sample	Cost per sample
Quant-iT™ PicoGreen® dsDNA Assay Kit	ThermoFisher	1000	0.532	1	464.4	464.4	0.4644	0.0186	0.00863784
200 μL pipette tips (10 x 96)	STARLAB	960	0.554167	1	46.61	46.61	0.0485521	1	0.0485521
10 μL pipette tips (10 x 96)	STARLAB	960	0.554167	1	46.61	46.61	0.0485521	1	0.0485521
Microplates	STARLAB	9600	0.0554167	1	54.66	54.66	0.00569375	1	0.00569375
TE buffer	Sigma-aldrich	100000	1.05336	2	21.1	42.2	0.000211	0.169	3.5659e-05
									0.111471
Number of libraries	1.38542	2
QC
Equipment	Supplier	Pack	Quantity needed	Rounded Quantity	Cost	Total	Individually	No. needed per library	Total no. needed	Library cost
Qubit dsDNA HS assay kit	ThermoFisher	100	0.02	1	71.7	71.7	0.717	2	4	2.868
Qubit® Assay Tubes	ThermoFisher	500	0.004	1	55.89	55.89	0.11178	3	6	0.67068
NEBNext® Library Quant Kit for Illumina®	New England Biolabs	100	0.02	1	96.76	96.76	0.9676	62	124	119.982
1000 μL pipette tips (10 x 96)	STARLAB	960	0.00208333	1	46.61	46.61	0.0485521	4	8	0.388417
200 μL pipette tips (10 x 96)	STARLAB	960	0.00208333	1	46.61	46.61	0.0485521	10	20	0.971042
100 μL pipette tips (10 x 96)	STARLAB	960	0.00208333	1	46.61	46.61	0.0485521	4	8	0.388417
200 μL pipette tips (10 x 96)	STARLAB	960	0.00208333	1	46.61	46.61	0.0485521	8	16	0.776833
100 μL pipette tips (10 x 96)	STARLAB	960	0.00208333	1	46.61	46.61	0.0485521	26	52	2.52471
Sterile 2ml tubes	STARLAB	500	0.004	1	21.6	21.6	0.0432	9	18	0.7776
										129.348	0.243136	per sample
Library prep/sequencing
Equipment	Supplier	Pack	Quantity needed	Rounded Quantity	Cost	Total	Individually	No. needed per library	Total no. needed	Library cost
MiSeq Reagent Kit v3 (600 cycles)	Illumina	1	2	2	1296.18	2592.36	1296.18	1	2	2592.36
PhiX control	Illumina	1	2	2	132.756	265.512	132.756	1	2	265.512
1000 μL pipette tips (10 x 96)	STARLAB	960	0.00208333	1	46.61	46.61	0.0485521	2	4	0.194208
NaOH (1M) 100ml	SLS	100	0.02	1	26.68	26.68	0.2668	0.004	0.008	0.0021344
										2858.07	5.37231	per sample
							Total cost per pond		27.472
							Metabarcoding cost for sample size		7558.55
							Entire cost for sample size		17317.6

## Sheet: GCN qPCR workflow
Sample size	532			Key		number of reactions
						quantity
Sampling
Equipment	Supplier	Pack	Quantity needed	Rounded Quantity	Cost	Total	Individually	No. needed per pond	Cost per pond
Plastic pipettes (25 mL)	VWR	200	2.66	3	251.47	754.41	1.25735	1	1.25735
Whirl-pak stand-up bags (36 oz)	Cole-Palmer	500	1.064	2	156	312	0.312	1	0.312
Sterile sampling ladle (30 mL)	Cole-Palmer	50	10.64	11	132	1452	2.64	1	2.64
Sterile centrifuge tubes (50 mL) x 6	Sigma-aldrich	500	1.064	2	210.48	420.96	0.42096	6	2.52576
Gloves (5 pairs)	STARLAB	2500	0.2128	1	417.08	417.08	0.166832	10	1.66832
Ethanol (33 mL)	Stores	2500	0.2128	1	5.5	5.5	0.0022	33.5	0.0737
Sodium acetate (1.5 mL, pH 5.2)	ThermoFisher	5	106.4	107	19.33	2068.31	3.866	1.5	5.799
									14.2761	7594.9	for all ponds
DNA extraction
Equipment	Supplier	Pack	Quantity needed	Rounded Quantity	Cost	Total	Individually	No. needed per pond	Cost per sample
Qiagen DNeasy Blood and Tissue Kit	Qiagen	250	2.128	3	859.2	2577.6	3.4368	1	3.4368
1000 μL pipette tips (10 x 96)	STARLAB	960	0.554167	1	46.61	46.61	0.0485521	10	0.485521
200 μL pipette tips (10 x 96)	STARLAB	960	0.554167	1	46.61	46.61	0.0485521	3	0.145656
									4.06798	2164.16	for all ponds
qPCR (12 replicates + duplicate inhibition test = 14 replicates, 25uL reaction)
Equipment	Supplier	Pack	Quantity needed	Rounded Quantity	Cost	Total	Individual cost	No. needed per sample	Cost per sample
F Primer (250nmole DNA oligo, 100uM)	IDT	10000	0.6384	1	24.96	24.96	0.002496	12	0.029952	need 1uL of 10uM in reactions: 11uL of 100 uM + 99uL of IDTE buffer = 110uL, ~1mL of 100uM stock makes ~90 x 10uM dilutions
R Primer (250nmole DNA oligo, 100uM)	IDT	10000	0.6384	1	24.96	24.96	0.002496	12	0.029952	need 1uL of 10uM in reactions: 11uL of 100 uM + 99uL of IDTE buffer = 110uL, ~1mL of 100uM stock makes ~90 x 10uM dilutions
Custom TaqMan Probe (100uM) (5' FAM; 3' BHQ)	ThermoFisher	10000	0.6384	1	247	247	0.0247	12	0.2964	need 1uL of 2.5uM in reactions: 2.8uL of 100uM + 107.2uL of IDTE buffer = 110uL, ~250uL of 100uM stock makes ~89 x 2.5uM dilutions
Molecular grade water (4L)	FisherScientific	615384	0.012103	1	69.12	69.12	0.00011232	60	0.00673921	6.5uL used for reactions
TaqMan Environmental Master Mix 2.0 (20ml)	ThermoFisher	1600	4.655	5	1142.31	5711.55	0.713944	12	8.56732	dealing in reactions, 12.5uL used
Synthetic gene F Primer (250nmole DNA oligo, 100uM)	IDT	10000	0.1064	1	24.96	24.96	0.002496	2	0.004992	need 1uL of 10uM in reactions: 11uL of 100 uM + 99uL of IDTE buffer = 110uL, ~1mL of 100uM stock makes ~90 x 10uM dilutions
Synthetic gene R Primer (250nmole DNA oligo, 100uM)	IDT	10000	0.1064	1	24.96	24.96	0.002496	2	0.004992	need 1uL of 10uM in reactions: 11uL of 100 uM + 99uL of IDTE buffer = 110uL, ~1mL of 100uM stock makes ~90 x 10uM dilutions
Synthetic gene TaqMan Probe (100uM) (5' FAM; 3' BHQ)	ThermoFisher	10000	0.1064	1	247	247	0.0247	2	0.0494	need 1uL of 2.5uM in reactions: 2.8uL of 100uM + 107.2uL of IDTE buffer = 110uL, ~250uL of 100uM stock makes ~89 x 2.5uM dilutions
20 μL pipette tips (10 x 96)	STARLAB	960	7.75833	8	46.61	372.88	0.0485521	12	0.582625
10 μL pipette tips (10 x 96)	STARLAB	960	7.75833	8	46.61	372.88	0.0485521	12	0.582625
MicroAmp® Optical 96-Well Reaction Plate, 0.1 mL	ThermoFisher	960	7.75833	8	34.44	275.52	0.035875	12	0.4305	dealing in wells
MicroAmp® Optical Adhesive Film	ThermoFisher	25	77.5833	78	75.9	5920.2	3.036	0.0833333	0.253	dealing in wells
									10.8385
qPCR conditions
82 qPCR plates						Total cost per pond		29.1826
5 min						qPCR cost for sample size		5766.08
10 min						entire cost for sample size		15525.1
27.5 min
55 min
97.5 min total = 1.63 hrs for qPCR program

## Sheet: metabarcoding lab cost only
Sample size	532			Pack		number of reactions
						quantity
PCR 1 (three replicates)
Equipment	Supplier	Pack	Quantity needed	Rounded Quantity	Cost	Total	Individually	No. needed per sample	Cost per sample
MyTaq HS Red Mix	Bioline	5000	0.3192	1	774	774	0.1548	30	4.644	assuming 10ul used for reactions
Molecular grade water	FisherScientific	666666	0.002394	1	69.12	69.12	0.00010368	18	0.00186624	assuming 6ul used for reactions
F1 Primer (100uM, 25nmole)	IDT	1000	1.596	2	16.8	33.6	0.0168	3	0.001512	100uM makes 10 x 10uM dilutions (1000uL)
F2 Primer (100uM, 25nmole)	IDT	1000	1.596	2	17.4	34.8	0.0174	3	0.001566	100uM makes 10 x 10uM dilutions (1000uL)
R1 Primer (100uM, 25nmole)	IDT	1000	1.596	2	16.5	33	0.0165	3	0.001485	100uM makes 10 x 10uM dilutions (1000uL)
R2 Primer (100uM, 25nmole)	IDT	1000	1.596	2	17.1	34.2	0.0171	3	0.001539	100uM makes 10 x 10uM dilutions (1000uL)
PCR tubes	STARLAB	960	1.6625	2	43.71	87.42	0.0455313	3	0.136594
20 μL pipette tips (10 x 96)	STARLAB	960	1.6625	2	46.61	93.22	0.0485521	3	0.145656
10 μL pipette tips (10 x 96)	STARLAB	960	1.6625	2	46.61	93.22	0.0485521	3	0.145656
1.5 ml microcentrifuge tubes	STARLAB	500	1.064	2	8.028	16.056	0.016056	0.0018797	3.01805e-05
									5.0799
PCR 1 Clean-up
Equipment	Supplier	Pack	Quantity needed	Rounded Quantity	Cost	Total	Individually	No. needed per sample	Cost per sample
E.Z.N.A. Cycle Pure Kit (V-spin) 200 tests	VWR	200	2.66	3	122.49	367.47	0.61245	1	0.61245
1000 μL pipette tips (10 x 96)	STARLAB	960	0.554167	1	46.61	46.61	0.0485521	10	0.485521
200 μL pipette tips (10 x 96)	STARLAB	960	0.554167	1	46.61	46.61	0.0485521	3	0.145656
20 μL pipette tips (10 x 96)	STARLAB	960	0.554167	1	46.61	46.61	0.0485521	1	0.0485521
Microcentrifuge tubes (1.5ml)	Stores	500	1.064	2	4.5	9	0.009	1	0.009
									1.30118
PCR 2
Equipment	Supplier	Pack	Quantity needed	Rounded Quantity	Cost	Total	Individually	No. needed per sample	Cost per sample
MyTaq HS Red Mix	Bioline	5000	0.1064	1	774	774	0.1548	10	1.548	assuming 10ul used for reactions
Molecular grade water	FisherScientific	666666	0.000798001	1	69.12	69.12	0.00010368	6	0.000622081	assuming 5ul used for reactions
F tags (100uM, 25nmole) x 16	IDT	16000	0.03325	1	15.3	15.3	0.00095625	1	9.5625e-06	100uM makes 10 x 10uM dilutions (1000uL)
R tags (100uM, 25nmole) x 24	IDT	24000	0.0221667	1	14.1	14.1	0.0005875	1	5.875e-06	100uM makes 10 x 10uM dilutions (1000uL)
PCR tubes	STARLAB	960	0.554167	1	43.71	43.71	0.0455313	1	0.0455313
20 μL pipette tips (10 x 96)	STARLAB	960	0.554167	1	46.61	46.61	0.0485521	1	0.0485521
10 μL pipette tips (10 x 96)	STARLAB	960	0.554167	1	46.61	46.61	0.0485521	2	0.0971042
Hyperladder 50bp	Bioline	100	5.32	6	49.2	295.2	0.492	0.045	0.02214
									1.76197
PCR 2 Clean-up
Equipment	Supplier	Pack	Quantity needed	Rounded Quantity	Cost	Total	Individually	No. needed per sample	Cost per sample
AMPure XP beads	Agencourt	60000	0.1596	1	886.86	886.86	0.014781	0.0186	0.000274927	Assuming ratio of 1.2x beads to PCR product
PCR plates	STARLAB	960	0.554167	1	39.49	39.49	0.0411354	1	0.0411354
Plate seals	STARLAB	100	5.32	6	49.44	296.64	0.4944	0.01	0.004944
200 μL pipette tips (10 x 96)	STARLAB	960	0.554167	1	46.61	46.61	0.0485521	5	0.24276
10/20 μL pipette tips (10 x 96)	STARLAB	960	0.554167	1	46.61	46.61	0.0485521	1	0.0485521
Molecular grade water	FisherScientific	4000000	0.001995	1	69.12	69.12	1.728e-05	9.6	0.000165888	Assuming purified DNA eluted in 15ul water
Ethanol	Stores	2500000	0.08512	1	5.5	5.5	2.2e-06	4.8	1.056e-05	Assuming washes performed with 200ul
									0.337843
Quantification/pooling
Equipment	Supplier	Pack	Quantity needed	Rounded Quantity	Cost	Total	Individually	No. needed per sample	Cost per sample
Quant-iT™ PicoGreen® dsDNA Assay Kit	ThermoFisher	1000	0.532	1	464.4	464.4	0.4644	0.0186	0.00863784
200 μL pipette tips (10 x 96)	STARLAB	960	0.554167	1	46.61	46.61	0.0485521	1	0.0485521
10 μL pipette tips (10 x 96)	STARLAB	960	0.554167	1	46.61	46.61	0.0485521	1	0.0485521
Microplates	STARLAB	9600	0.0554167	1	54.66	54.66	0.00569375	1	0.00569375
TE buffer	Sigma-aldrich	100000	1.05336	2	21.1	42.2	0.000211	0.169	3.5659e-05
									0.111471
Number of libraries	1.38542	2
QC
Equipment	Supplier	Pack	Quantity needed	Rounded Quantity	Cost	Total	Individually	No. needed per library	Total no. needed	Library cost
Qubit dsDNA HS assay kit	ThermoFisher	100	0.01	1	71.7	71.7	0.717	2	4	2.868
Qubit® Assay Tubes	ThermoFisher	500	0.002	1	55.89	55.89	0.11178	3	6	0.67068
NEBNext® Library Quant Kit for Illumina®	New England Biolabs	100	0.01	1	96.76	96.76	0.9676	62	124	119.982
1000 μL pipette tips (10 x 96)	STARLAB	960	0.00104167	1	46.61	46.61	0.0485521	4	8	0.388417
200 μL pipette tips (10 x 96)	STARLAB	960	0.00104167	1	46.61	46.61	0.0485521	10	20	0.971042
100 μL pipette tips (10 x 96)	STARLAB	960	0.00104167	1	46.61	46.61	0.0485521	4	8	0.388417
200 μL pipette tips (10 x 96)	STARLAB	960	0.00104167	1	46.61	46.61	0.0485521	8	16	0.776833
100 μL pipette tips (10 x 96)	STARLAB	960	0.00104167	1	46.61	46.61	0.0485521	26	52	2.52471
Sterile 2ml tubes	STARLAB	500	0.002	1	21.6	21.6	0.0432	9	18	0.7776
										129.348	0.243136	per sample
Library prep/sequencing
Equipment	Supplier	Pack	Quantity needed	Rounded Quantity	Cost	Total	Individually	No. needed per library	Total no. needed	Library cost
MiSeq Reagent Kit v3 (600 cycles)	Illumina	1	1	1	1296.18	1296.18	1296.18	1	2	2592.36
PhiX control	Illumina	1	1	1	132.756	132.756	132.756	1	2	265.512
1000 μL pipette tips (10 x 96)	STARLAB	960	0.00104167	1	46.61	46.61	0.0485521	2	4	0.194208
NaOH (1M) 100ml	SLS	100	0.01	1	26.68	26.68	0.2668	0.004	0.008	0.0021344
										2858.07	5.37231	per sample
							Total cost per pond		14.2078
							Cost for sample size		7558.55

## Sheet: qPCR lab cost only
Sample size	532			Pack		number of reactions
						quantity
qPCR (12 replicates and 25uL reaction)
Equipment	Supplier	Pack	Quantity needed	Rounded Quantity	Cost	Total	Individual cost	No. needed per sample	Cost per sample
F Primer (250nmole DNA oligo, 100uM)	IDT	10000	0.6384	1	24.96	24.96	0.002496	12	0.029952	need 1uL of 10uM in reactions: 11uL of 100 uM + 99uL of IDTE buffer = 110uL, ~1mL of 100uM stock makes ~90 x 10uM dilutions
R Primer (250nmole DNA oligo, 100uM)	IDT	10000	0.6384	1	24.96	24.96	0.002496	12	0.029952	need 1uL of 10uM in reactions: 11uL of 100 uM + 99uL of IDTE buffer = 110uL, ~1mL of 100uM stock makes ~90 x 10uM dilutions
Custom TaqMan Probe (100uM) (5' FAM; 3' BHQ)	ThermoFisher	10000	0.6384	1	247	247	0.0247	12	0.2964	need 1uL of 2.5uM in reactions: 2.8uL of 100uM + 107.2uL of IDTE buffer = 110uL, ~250uL of 100uM stock makes ~89 x 2.5uM dilutions
Molecular grade water (4L)	FisherScientific	615384	0.010374	1	69.12	69.12	0.00011232	91	0.0102211	6.5uL used for reactions
TaqMan Environmental Master Mix 2.0 (20ml)	ThermoFisher	1600	3.99	4	1142.31	4569.24	0.713944	14	9.99521	dealing in reactions, 12.5uL used
Synthetic gene F Primer (250nmole DNA oligo, 100uM)	IDT	10000	0.1064	1	24.96	24.96	0.002496	2	0.004992	need 1uL of 10uM in reactions: 11uL of 100 uM + 99uL of IDTE buffer = 110uL, ~1mL of 100uM stock makes ~90 x 10uM dilutions
Synthetic gene R Primer (250nmole DNA oligo, 100uM)	IDT	10000	0.1064	1	24.96	24.96	0.002496	2	0.004992	need 1uL of 10uM in reactions: 11uL of 100 uM + 99uL of IDTE buffer = 110uL, ~1mL of 100uM stock makes ~90 x 10uM dilutions
Synthetic gene TaqMan Probe (100uM) (5' FAM; 3' BHQ)	ThermoFisher	10000	0.1064	1	247	247	0.0247	2	0.0494	need 1uL of 2.5uM in reactions: 2.8uL of 100uM + 107.2uL of IDTE buffer = 110uL, ~250uL of 100uM stock makes ~89 x 2.5uM dilutions
20 μL pipette tips (10 x 96)	STARLAB	960	6.65	7	46.61	326.27	0.0485521	14	0.679729
10 μL pipette tips (10 x 96)	STARLAB	960	6.65	7	46.61	326.27	0.0485521	14	0.679729
MicroAmp® Optical 96-Well Reaction Plate, 0.1 mL	ThermoFisher	960	6.65	7	34.44	241.08	0.035875	14	0.50225	dealing in wells
MicroAmp® Optical Adhesive Film	ThermoFisher	25	66.5	67	75.9	5085.3	3.036	0.0714286	0.216857	dealing in wells
								qPCR cost per sample	12.4997
								qPCR cost for sample size	6649.83

## Sheet: Investigator effort + cost
Hourly rate	20.21
Sample size	532
No. libraries	1.38542	2
qPCR
Task	No samples that can be processed	Time required for maximum sample processing	Active processing time	Rounded active processing time	Passive processing time	Investigator cost
Sampling	16	8	266	266	NA	5375.86	allowing 30 mins to sample one pond, one eDNA sample produced from each pond
DNA extraction	24	3	66.5	67	NA	1343.97
qPCR	96	1.5	99.75	100	2	2015.95
Analysis	96	1	5.54167	6	NA	111.997
					Total Cost	8847.77
					qPCR cost only	2015.95
					Total active processing time	437.792	hours
					Total rounded active processing time	439	hours
					Total passive processing time	133	hours
					qPCR active processing time only	106	hours
Metabarcoding
Task	No samples that can be processed	Time required for maximum sample processing	Active processing time	Rounded active processing time	Passive processing time	Investigator cost
Sampling	16	8	266	266	NA	5375.86	allowing 30 mins to sample one pond, one eDNA sample produced from each pond
DNA extraction	24	3	66.5	67	NA	1343.97
1st PCR (with 3 replicates)	384	1.5	6.23438	7	12.4688	125.997
1st PCR clean-up (spin column)	24	3	66.5	67	NA	1343.97
2nd PCR	384	1.5	2.07812	3	4.15625	41.9989
2nd PCR clean-up (beads)	96	1.5	8.3125	9	NA	167.996
Individual Quantification	96	1	5.54167	6	NA	111.997
Pooling	384	3	4.15625	5	NA	83.9978
Library QC - Qubit	1	0.25	0.5	1	NA	10.105
Tapestation	16	0.5	0.0625	1	NA	1.26313
Sequencing	1	3	6	6	48	121.26
Bioinformatic analysis	1	1	2	2	16.5	40.42
					Total Cost	8768.82
					Metabarcoding cost only	2049
					Total Active Time	433.885	hours
					Total Rounded Active Time	440	hours
					Metabarcoding active processing time only	101.385
					Metabarcoding rounded active processing time only	107	hours
					Metabarcoding passive processing time only	81.125	hours
